# Supplementary material for: Risk of death in England following a positive SARS-CoV-2 test: A retrospective national cohort study (March 2020 to September 2022)
Source: PLoS One. 2024 Oct 9;19(10):e0304110. doi: 10.1371/journal.pone.0304110 (PMC11463829; doi:10.1371/journal.pone.0304110)
Supplement: S4 Appendix — (XLSX) [file pone.0304110.s004.xlsx]

## Sheet: Flag Codes
Appendix S4 – Supplementary data dictionary denoting SNOWMED-CT codes for health condition definitions
Flag	SNOWMED -CT	Code description
Diabetes type I	23045005	Insulin dependent diabetes mellitus type IA (disorder)
	28032008	Insulin dependent diabetes mellitus type IB (disorder)
	46635009	Diabetes mellitus type 1 (disorder)
	83728000	Polyglandular autoimmune syndrome, type 2 (disorder)
	190330002	Hyperosmolar coma due to type 1 diabetes mellitus (disorder)
	190368000	Type I diabetes mellitus with ulcer (disorder)
	190369008	Type I diabetes mellitus with gangrene (disorder)
	190372001	Type I diabetes mellitus maturity onset (disorder)
	199229001	Pre-existing type 1 diabetes mellitus (disorder)
	237618001	Insulin-dependent diabetes mellitus secretory diarrhea syndrome (disorder)
	268519009	Diabetic - poor control (finding)
	290002008	Brittle type I diabetes mellitus (finding)
	313435000	Type I diabetes mellitus without complication (disorder)
	314771006	Type I diabetes mellitus with hypoglycemic coma (disorder)
	314893005	Arthropathy due to type 1 diabetes mellitus (disorder)
	401110002	Type 1 diabetes mellitus with persistent microalbuminuria (disorder)
	408539000	Insulin autoimmune syndrome (disorder)
	420270002	Ketoacidosis due to type 1 diabetes mellitus (disorder)
	420486006	Exudative maculopathy due to type 1 diabetes mellitus (disorder)
	420514000	Persistent proteinuria due to type 1 diabetes mellitus (disorder)
	420789003	Retinopathy due to type 1 diabetes mellitus (disorder)
	420825003	Gangrene due to type 1 diabetes mellitus (disorder)
	420868002	Disorder due to type 1 diabetes mellitus (disorder)
	420918009	Mononeuropathy due to type 1 diabetes mellitus (disorder)
	421075007	Ketoacidotic coma due to type 1 diabetes mellitus (disorder)
	421165007	Diabetic oculopathy associated with type I diabetes mellitus (disorder)
	421305000	Persistent microalbuminuria due to type 1 diabetes mellitus (disorder)
	421365002	Peripheral circulatory disorder due to type 1 diabetes mellitus (disorder)
	421437000	Hypoglycemic coma due to type 1 diabetes mellitus
	421468001	Disorder of nervous system due to type 1 diabetes mellitus (disorder)
	421893009	Renal disorder due to type 1 diabetes mellitus (disorder)
	421920002	Cataract of eye due to diabetes mellitus type 1 (disorder)
	422228004	Multiple complications due to type 1 diabetes mellitus (disorder)
	426907004	Small vessel disease due to type 1 diabetes mellitus (disorder)
	427571000	Lumbosacral radiculoplexus neuropathy due to type 1 diabetes mellitus (disorder)
	428896009	Hyperosmolality due to uncontrolled type 1 diabetes mellitus (disorder)
	444073006	Type I diabetes mellitus uncontrolled (finding)
	444074000	Type I diabetes mellitus well controlled (finding)
	472970003	History of diabetes mellitus type 1 (situation)
	609564002	Pre-existing type 1 diabetes mellitus in pregnancy (disorder)
	609566000	Pregnancy and type 1 diabetes mellitus (disorder)
	703137001	Type I diabetes mellitus in remission (disorder)
	706891008	Neuropathy due to unstable diabetes mellitus type 1 (disorder)
	706894000	Retinopathy due to unstable diabetes mellitus type 1 (disorder)
	712882000	Autonomic neuropathy due to type 1 diabetes mellitus (disorder)
	713702000	Gastroparesis due to type 1 diabetes mellitus (disorder)
	713705003	Polyneuropathy due to type 1 diabetes mellitus (disorder)
	721283000	Acidosis due to type 1 diabetes mellitus (disorder)
	739681000	Disorder of eye due to type 1 diabetes mellitus (disorder)
	789542009	Neuropathy due to type 1 diabetes mellitus (disorder)
	789571005	Ulcer of heel due to type 1 diabetes mellitus (disorder)
	789572003	Ulcer of midfoot due to type 1 diabetes mellitus (disorder)
	870528001	Newly diagnosed type 1 diabetes mellitus (finding)
	691000119103	Erectile dysfunction due to type 1 diabetes mellitus (disorder)
	1571000119104	Mixed hyperlipidemia due to type 1 diabetes mellitus (disorder)
	18521000119106	Microalbuminuria due to type 1 diabetes mellitus (disorder)
	31211000119101	Peripheral angiopathy due to type 1 diabetes mellitus (disorder)
	31321000119102	Diabetes mellitus type 1 without retinopathy (disorder)
	60961000119107	Nonproliferative diabetic retinopathy due to type 1 diabetes mellitus (disorder)
	60971000119101	Proliferative retinopathy due to type 1 diabetes mellitus (disorder)
	60991000119100	Blindness due to type 1 diabetes mellitus (disorder)
	71701000119105	Hypertension in chronic kidney disease due to type 1 diabetes mellitus (disorder)
	71721000119101	Nephrotic syndrome due to type 1 diabetes mellitus (disorder)
	71771000119100	Neuropathic arthropathy due to type 1 diabetes mellitus (disorder)
	71791000119104	Peripheral neuropathy due to type 1 diabetes mellitus (disorder)
	72021000119109	Dermopathy due to type 1 diabetes mellitus (disorder)
	72031000119107	Severe malnutrition due to type 1 diabetes mellitus (disorder)
	72041000119103	Osteomyelitis due to type 1 diabetes mellitus (disorder)
	72141000119104	Chronic ulcer of skin due to type 1 diabetes mellitus (disorder)
	82571000119107	Traction detachment of retina due to type 1 diabetes mellitus (disorder)
	82581000119105	Rubeosis iridis due to type 1 diabetes mellitus (disorder)
	84371000119108	Hypoglycemia due to type 1 diabetes mellitus (disorder)
	87471000119106	Ulcer of ankle due to type 1 diabetes mellitus (disorder)
	87481000119109	Heel AND/OR midfoot ulcer due to type 1 diabetes mellitus (disorder)
	87491000119107	Ulcer of forefoot due to type 1 diabetes mellitus (disorder)
	90721000119101	Chronic kidney disease stage 1 due to type 1 diabetes mellitus (disorder)
	90731000119103	Chronic kidney disease stage 2 due to type 1 diabetes mellitus (disorder)
	90741000119107	Chronic kidney disease stage 3 due to type 1 diabetes mellitus (disorder)
	90751000119109	Chronic kidney disease stage 4 due to type 1 diabetes mellitus (disorder)
	90761000119106	Chronic kidney disease stage 5 due to type 1 diabetes mellitus (disorder)
	90771000119100	End stage renal disease on dialysis due to type 1 diabetes mellitus (disorder)
	96441000119101	Chronic kidney disease due to type 1 diabetes mellitus (disorder)
	102781000119107	Sensory neuropathy due to type 1 diabetes mellitus (disorder)
	104941000119109	Ischemia of retina due to type 1 diabetes mellitus
	104951000119106	Vitreous hemorrhage due to type 1 diabetes mellitus
	109171000119104	Retinal edema due to type 1 diabetes mellitus (disorder)
	110141000119100	Ulcer of lower limb due to type 1 diabetes mellitus (disorder)
	120711000119108	Hypoglycemic unawareness due to type 1 diabetes mellitus
	128001000119105	Hypertension concurrent and due to end stage renal disease on dialysis due to type 1 diabetes mellitus (disorder)
	137941000119106	Hyperlipidemia due to type 1 diabetes mellitus (disorder)
	138881000119106	Mild nonproliferative retinopathy due to type 1 diabetes mellitus (disorder)
	138891000119109	Moderate nonproliferative retinopathy due to type 1 diabetes mellitus (disorder)
	164881000119109	Ulcer of foot due to type 1 diabetes mellitus (disorder)
	243421000119104	Proteinuria due to type 1 diabetes mellitus (disorder)
	279291000000109	Diabetes type 1 review (regime/therapy)
	367991000119101	Hyperglycemia due to type 1 diabetes mellitus (disorder)
	368521000119107	Disorder of nerve co-occurrent and due to type 1 diabetes mellitus (disorder)
	368551000119104	Dyslipidemia due to type 1 diabetes mellitus (disorder)
	368561000119102	Hyperosmolarity due to type 1 diabetes mellitus (disorder)
	385041000000108	Diabetes mellitus with multiple complications (disorder)
	385051000000106	Pre-existing diabetes mellitus (disorder)
	754101000000103	Type I diabetic dietary review (regime/therapy)
	754461000000105	Referral to type I diabetes structured education programme (procedure)
	1067201000000100	Eating disorder co-occurrent with diabetes mellitus type 1 (disorder)
	1.06562e+16	Ulcer of skin of toe due to type 1 diabetes mellitus (disorder)
Diabetes type II	9859006	Acanthosis nigricans due to type 2 diabetes mellitus (disorder)
	44054006	Diabetes mellitus type 2 (disorder)
	81531005	Diabetes mellitus type 2 in obese (disorder)
	190331003	Hyperosmolar coma due to type 2 diabetes mellitus (disorder)
	190388001	Multiple complications due to type 2 diabetes mellitus (disorder)
	190389009	Type II diabetes mellitus with ulcer (disorder)
	190390000	Type II diabetes mellitus with gangrene (disorder)
	199230006	Pre-existing type 2 diabetes mellitus (disorder)
	237599002	Insulin treated type 2 diabetes mellitus (disorder)
	237604008	Maturity onset diabetes of the young, type 2 (disorder)
	237627000	Pregnancy and type 2 diabetes mellitus (disorder)
	313436004	Type II diabetes mellitus without complication (disorder)
	314902007	Peripheral angiopathy due to type 2 diabetes mellitus (disorder)
	314903002	Arthropathy due to type 2 diabetes mellitus (disorder)
	314904008	Type II diabetes mellitus with neuropathic arthropathy (disorder)
	359642000	Diabetes mellitus type 2 in nonobese (disorder)
	395204000	Hyperosmolar non-ketotic state due to type 2 diabetes mellitus (disorder)
	420279001	Renal disorder due to type 2 diabetes mellitus (disorder)
	420436000	Mononeuropathy due to type 2 diabetes mellitus (disorder)
	420715001	Persistent microalbuminuria due to type 2 diabetes mellitus (disorder)
	420756003	Cataract of eye due to diabetes mellitus type 2 (disorder)
	421326000	Neurological disorder with type 2 diabetes mellitus
	421631007	Gangrene due to type 2 diabetes mellitus (disorder)
	421750000	Ketoacidosis due to type 2 diabetes mellitus (disorder)
	421779007	Exudative maculopathy due to type 2 diabetes mellitus (disorder)
	421847006	Ketoacidotic coma due to type 2 diabetes mellitus (disorder)
	421986006	Persistent proteinuria due to type 2 diabetes mellitus (disorder)
	422014003	Disorder due to type 2 diabetes mellitus (disorder)
	422034002	Retinopathy due to type 2 diabetes mellitus (disorder)
	422099009	Disorder of eye due to type 2 diabetes mellitus (disorder)
	422166005	Peripheral circulatory disorder due to type 2 diabetes mellitus (disorder)
	427027005	Lumbosacral radiculoplexus neuropathy due to type 2 diabetes mellitus (disorder)
	427134009	Small vessel disease due to type 2 diabetes mellitus (disorder)
	428007007	Erectile dysfunction due to type 2 diabetes mellitus (disorder)
	443694000	Type II diabetes mellitus uncontrolled (finding)
	444110003	Type II diabetes mellitus well controlled (finding)
	445353002	Brittle type II diabetes mellitus (finding)
	472969004	History of diabetes mellitus type 2 (situation)
	609567009	Pre-existing type 2 diabetes mellitus in pregnancy (disorder)
	703138006	Type II diabetes mellitus in remission (disorder)
	712883005	Autonomic neuropathy due to type 2 diabetes mellitus (disorder)
	713703005	Gastroparesis due to type 2 diabetes mellitus (disorder)
	713706002	Polyneuropathy due to type 2 diabetes mellitus (disorder)
	719216001	Hypoglycemic coma due to type 2 diabetes mellitus
	721284006	Acidosis due to type 2 diabetes mellitus (disorder)
	789567007	Ulcer of heel due to type 2 diabetes mellitus (disorder)
	789569005	Neuropathic ulcer of heel due to type 2 diabetes mellitus (disorder)
	789570006	Neuropathic ulcer of midfoot due to type 2 diabetes mellitus (disorder)
	201000119106	Disorder due to well controlled type 2 diabetes mellitus (disorder)
	701000119103	Mixed hyperlipidemia due to type 2 diabetes mellitus (disorder)
	711000119100	Chronic kidney disease stage 5 due to type 2 diabetes mellitus (disorder)
	721000119107	Chronic kidney disease stage 4 due to type 2 diabetes mellitus (disorder)
	731000119105	Chronic kidney disease stage 3 due to type 2 diabetes mellitus (disorder)
	741000119101	Chronic kidney disease stage 2 due to type 2 diabetes mellitus (disorder)
	751000119104	Chronic kidney disease stage 1 due to type 2 diabetes mellitus (disorder)
	761000119102	Dyslipidemia due to type 2 diabetes mellitus (disorder)
	771000119108	Chronic kidney disease due to type 2 diabetes mellitus (disorder)
	781000119106	Neuropathic arthropathy due to type 2 diabetes mellitus (disorder)
	791000119109	Angina due to type 2 diabetes mellitus (disorder)
	1481000119100	Diabetes mellitus type 2 without retinopathy (disorder)
	1491000119102	Vitreous hemorrhage due to type 2 diabetes mellitus
		Vitreous hemorrhage with type 2 diabetes mellitus
	1501000119109	Proliferative retinopathy due to type 2 diabetes mellitus (disorder)
	1511000119107	Peripheral neuropathy due to type 2 diabetes mellitus (disorder)
	1521000119100	Ulcer of foot due to type 2 diabetes mellitus (disorder)
	1531000119102	Dermopathy due to type 2 diabetes mellitus (disorder)
	1551000119108	Nonproliferative retinopathy due to type 2 diabetes mellitus (disorder)
	12811000119100	Complication due to diabetes mellitus type 2 (disorder)
	24471000000103	Type 2 diabetic on insulin (finding)
	24481000000101	Type 2 diabetic on diet only (finding)
	28331000119107	Retinal edema due to type 2 diabetes mellitus (disorder)
	41911000119107	Glaucoma due to type 2 diabetes mellitus (disorder)
	60951000119105	Blindness due to type 2 diabetes mellitus (disorder)
	71421000119105	Hypertension in chronic kidney disease due to type 2 diabetes mellitus (disorder)
	71441000119104	Nephrotic syndrome due to type 2 diabetes mellitus (disorder)
	72051000119101	Severe malnutrition due to type 2 diabetes mellitus (disorder)
	72061000119104	Osteomyelitis due to type 2 diabetes mellitus (disorder)
	82541000119100	Traction detachment of retina due to type 2 diabetes mellitus (disorder)
	82551000119103	Rubeosis iridis due to type 2 diabetes mellitus (disorder)
	84361000119102	Insulin reactive hypoglycemia due to type 2 diabetes mellitus
	87441000119104	Ulcer of ankle due to type 2 diabetes mellitus (disorder)
	87451000119102	Heel AND/OR midfoot ulcer due to type 2 diabetes mellitus (disorder)
	87461000119100	Ulcer of forefoot due to type 2 diabetes mellitus (disorder)
	87921000119104	Cranial nerve palsy due to type 2 diabetes mellitus (disorder)
	90781000119102	Microalbuminuria due to type 2 diabetes mellitus (disorder)
	90791000119104	End stage renal disease on dialysis due to type 2 diabetes mellitus (disorder)
	97331000119101	Macular edema and retinopathy due to type 2 diabetes mellitus (disorder)
	97341000119105	Proliferative retinopathy with retinal edema due to type 2 diabetes mellitus (disorder)
	97621000119107	Stasis ulcer due to type 2 diabetes mellitus (disorder)
	102621000119101	Ulcer of skin due to type 2 diabetes mellitus (disorder)
	104961000119108	Ischemia of retina due to type 2 diabetes mellitus
	108781000119105	Neuropathic ulcer of midfoot AND/OR heel due to type 2 diabetes mellitus (disorder)
	108791000119108	Suspected glaucoma due to type 2 diabetes mellitus (situation)
	110171000119107	Ulcer of lower limb due to type 2 diabetes mellitus (disorder)
	110181000119105	Peripheral sensory neuropathy due to type 2 diabetes mellitus (disorder)
	111231000119109	Dyslipidemia with high density lipoprotein below reference range and triglyceride above reference range due to type 2 diabetes mellitus (disorder)
	119831000119106	Hypoglycemia unawareness due to type 2 diabetes mellitus
	120731000119103	Hypoglycemia due to type 2 diabetes mellitus (disorder)
	127991000119101	Hypertension concurrent and due to end stage renal disease on dialysis due to type 2 diabetes mellitus (disorder)
	137931000119102	Hyperlipidemia due to type 2 diabetes mellitus (disorder)
	138911000119106	Mild nonproliferative retinopathy due to type 2 diabetes mellitus (disorder)
	138921000119104	Moderate nonproliferative retinopathy due to type 2 diabetes mellitus (disorder)
	140101000119109	Hypertension in chronic kidney disease stage 5 due to type 2 diabetes mellitus (disorder)
	140111000119107	Hypertension in chronic kidney disease stage 4 due to type 2 diabetes mellitus (disorder)
	140121000119100	Hypertension in chronic kidney disease stage 3 due to type 2 diabetes mellitus (disorder)
	140131000119102	Hypertension in chronic kidney disease stage 2 due to type 2 diabetes mellitus (disorder)
	140381000119104	Neuropathic ulcer of toe due to type 2 diabetes mellitus (disorder)
	140391000119101	Ulcer of toe due to type 2 diabetes mellitus (disorder)
	140521000119107	Ischemic ulcer of foot due to type 2 diabetes mellitus
	140531000119105	Neuropathic ulcer of foot due to type 2 diabetes mellitus (disorder)
	157141000119108	Proteinuria due to type 2 diabetes mellitus (disorder)
	164971000119101	Type 2 diabetes mellitus controlled by diet (finding)
	279321000000104	Diabetes type 2 review (regime/therapy)
	335621000000101	Maternally inherited diabetes mellitus (disorder)
	368051000119109	Hyperglycemia due to type 2 diabetes mellitus (disorder)
	368581000119106	Neuropathy due to type 2 diabetes mellitus (disorder)
	368591000119109	Cheiropathy due to type 2 diabetes mellitus (disorder)
	754121000000107	Type II diabetic dietary review (regime/therapy)
	1.06563e+16	Ulcer of skin of toe due to type 2 diabetes mellitus (disorder)
	1.06605e+16	Ulcer of left foot due to type 2 diabetes mellitus (disorder)
	1.06617e+16	Ulcer of right foot due to type 2 diabetes mellitus (disorder)
	1.68912e+16	Coronary artery disease due to type 2 diabetes mellitus (disorder)
Smoking	449368009	Stopped smoking during pregnancy (finding)
	449369001	Stopped smoking before pregnancy (finding)
	449868002	Smokes tobacco daily (finding)
	48031000119106	Ex-smoker for more than 1 year (finding)
	492191000000103	Ex roll-up cigarette smoker (finding)
	517211000000106	Recently stopped smoking (finding)
	53896009	Tolerant ex-smoker (finding)
	56578002	Moderate smoker (20 or less per day) (finding)
	56771006	Heavy smoker (over 20 per day) (finding)
	59978006	Cigar smoker (finding)
	65568007	Cigarette smoker (finding)
	735112005	Date ceased using moist tobacco (observable entity)
	735128000	Ex-smoker for less than 1 year (finding)
	77176002	Smoker (finding)
	82302008	Pipe smoker (finding)
	836001000000109	Waterpipe tobacco consumption (observable entity)
	8392000	Non-smoker (finding)
	8517006	Ex-smoker (finding)
	87739003	Tolerant non-smoker (finding)
	221000119102	Never smoked any substance (finding)
	266919005	Never smoked tobacco (finding)
	1092031000000100	Ex-smoker amount unknown (finding)
	1092041000000100	Ex-very heavy smoker (40+/day) (finding)
	1092071000000100	Ex-heavy smoker (20-39/day) (finding)
	1092091000000100	Ex-moderate smoker (10-19/day) (finding)
	1092111000000100	Ex-light smoker (1-9/day) (finding)
	1092131000000100	Ex-trivial smoker (<1/day) (finding)
	134406006	Smoking reduced (finding)
	160603005	Light cigarette smoker (1-9 cigs/day) (finding)
	160604004	Moderate cigarette smoker (10-19 cigs/day) (finding)
	160605003	Heavy cigarette smoker (20-39 cigs/day) (finding)
	160606002	Very heavy cigarette smoker (40+ cigs/day) (finding)
	160612007	Keeps trying to stop smoking (finding)
	160613002	Admitted tobacco consumption possibly untrue (finding)
	160616005	Trying to give up smoking (finding)
	160617001	Stopped smoking (finding)
	160619003	Rolls own cigarettes (finding)
	160620009	Ex-pipe smoker (finding)
	160621008	Ex-cigar smoker (finding)
	160625004	Date ceased smoking (observable entity)
	203191000000107	Wants to stop smoking (finding)
	225934006	Smokes in bed (finding)
	228486009	Time since stopped smoking (observable entity)
	230056004	Cigarette consumption (observable entity)
	230057008	Cigar consumption (observable entity)
	230058003	Pipe tobacco consumption (observable entity)
	230059006	Occasional cigarette smoker (finding)
	230060001	Light cigarette smoker (finding)
	230062009	Moderate cigarette smoker (finding)
	230063004	Heavy cigarette smoker (finding)
	230064005	Very heavy cigarette smoker (finding)
	230065006	Chain smoker (finding)
	266918002	Tobacco smoking consumption (observable entity)
	266920004	Trivial cigarette smoker (less than one cigarette/day) (finding)
	266921000	Ex-trivial cigarette smoker (<1/day) (finding)
	266922007	Ex-light cigarette smoker (1-9/day) (finding)
	266923002	Ex-moderate cigarette smoker (10-19/day) (finding)
	266924008	Ex-heavy cigarette smoker (20-39/day) (finding)
	266925009	Ex-very heavy cigarette smoker (40+/day) (finding)
	266928006	Ex-cigarette smoker amount unknown (finding)
	266929003	Smoking started (finding)
	281018007	Ex-cigarette smoker (finding)
	308438006	Smoking restarted (finding)
	360890004	Intolerant ex-smoker (finding)
	394871007	Thinking about stopping smoking (finding)
	394872000	Ready to stop smoking (finding)
	394873005	Not interested in stopping smoking (finding)
	401159003	Reason for restarting smoking (observable entity)
	413173009	Minutes from waking to first tobacco consumption (observable entity)
	428041000124106	Occasional tobacco smoker (finding)
	446172000	Failed attempt to stop smoking (finding)
	360900008	Aggressive ex-smoker (finding)
	105539002	Non-smoker for personal reasons (finding)
	105540000	Non-smoker for religious reasons (finding)
	105541001	Non-smoker for medical reasons (finding)
	1092481000000100	Number of calculated smoking pack years (observable entity)
	110483000	Tobacco user (finding)
	160618006	Current non-smoker (finding)
	401201003	Cigarette pack-years (observable entity)
	360918006	Aggressive non-smoker (finding)
	360929005	Intolerant non-smoker (finding)
	365982000	Finding of tobacco smoking consumption (finding)
	405746006	Current non smoker but past smoking history unknown (finding)
	449345000	Smoked before confirmation of pregnancy (finding)
Bipolar & Schizophrenia	162004	Severe manic bipolar I disorder without psychotic features (disorder)
	4441000	Severe bipolar disorder with psychotic features (disorder)
	4926007	Schizophrenia in remission (disorder)
	12939007	Chronic disorganized schizophrenia (disorder)
	13313007	Mild bipolar disorder (disorder)
	13746004	Bipolar disorder (disorder)
	14291003	Subchronic disorganized schizophrenia with acute exacerbations (disorder)
	16506000	Mixed bipolar I disorder (disorder)
	16990005	Subchronic schizophrenia (disorder)
	26025008	Residual schizophrenia (disorder)
	27387000	Subchronic disorganized schizophrenia (disorder)
	28475009	Severe recurrent major depression with psychotic features (disorder)
	31027006	Schizotypal personality disorder (disorder)
	31373002	Disorganized schizophrenia in remission (disorder)
	31446002	Bipolar I disorder, most recent episode hypomanic (disorder)
	31658008	Chronic paranoid schizophrenia (disorder)
	35252006	Disorganized schizophrenia (disorder)
	41836007	Bipolar disorder in full remission (disorder)
	42868002	Subchronic catatonic schizophrenia (disorder)
	53049002	Severe bipolar disorder without psychotic features (disorder)
	58214004	Schizophrenia (disorder)
	61403008	Severe depressed bipolar I disorder without psychotic features (disorder)
	63181006	Paranoid schizophrenia in remission (disorder)
	63249007	Manic bipolar I disorder in partial remission (disorder)
	64905009	Paranoid schizophrenia (disorder)
	68890003	Schizoaffective disorder (disorder)
	68995007	Chronic catatonic schizophrenia (disorder)
	79584002	Moderate bipolar disorder (disorder)
	79866005	Subchronic paranoid schizophrenia (disorder)
	83225003	Bipolar II disorder (disorder)
	83746006	Chronic schizophrenia (disorder)
	84760002	Schizoaffective disorder, depressive type (disorder)
	85248005	Bipolar disorder in remission (disorder)
	111482003	Subchronic schizophrenia with acute exacerbations (disorder)
	111483008	Catatonic schizophrenia in remission (disorder)
	111484002	Undifferentiated schizophrenia (disorder)
	191526005	Schizophrenic disorders (disorder)
	191527001	Simple schizophrenia (disorder)
	191531007	Acute exacerbation of chronic schizophrenia (disorder)
	191539009	Acute exacerbation of chronic hebephrenic schizophrenia (disorder)
	191542003	Catatonic schizophrenia (disorder)
	191547009	Acute exacerbation of subchronic catatonic schizophrenia (disorder)
	191548004	Acute exacerbation of chronic catatonic schizophrenia (disorder)
	191554003	Acute exacerbation of subchronic paranoid schizophrenia (disorder)
	191555002	Acute exacerbation of chronic paranoid schizophrenia (disorder)
	191559008	Latent schizophrenia (disorder)
	191561004	Subchronic latent schizophrenia (disorder)
	191562006	Chronic latent schizophrenia (disorder)
	191563001	Acute exacerbation of subchronic latent schizophrenia (disorder)
	191564007	Acute exacerbation of chronic latent schizophrenia (disorder)
	191565008	Latent schizophrenia in remission (disorder)
	191567000	Schizoaffective schizophrenia (disorder)
	191569002	Subchronic schizoaffective schizophrenia (disorder)
	191570001	Chronic schizoaffective schizophrenia (disorder)
	191571002	Acute exacerbation of subchronic schizoaffective schizophrenia (disorder)
	191572009	Acute exacerbation of chronic schizoaffective schizophrenia (disorder)
	191574005	Schizoaffective schizophrenia in remission (disorder)
	191577003	Cenesthopathic schizophrenia (disorder)
	191583000	Single manic episode, mild (disorder)
	191584006	Single manic episode, moderate (disorder)
	191586008	Single manic episode, severe, with psychosis (disorder)
	191588009	Single manic episode in full remission (disorder)
	191590005	Recurrent manic episodes (disorder)
	191592002	Recurrent manic episodes, mild (disorder)
	191593007	Recurrent manic episodes, moderate (disorder)
	191595000	Recurrent manic episodes, severe, with psychosis (disorder)
	191597008	Recurrent manic episodes, in full remission (disorder)
	191618007	Bipolar affective disorder, current episode manic (disorder)
	191620005	Bipolar affective disorder, currently manic, mild (disorder)
	191621009	Bipolar affective disorder, currently manic, moderate (disorder)
	191623007	Bipolar affective disorder, currently manic, severe, with psychosis (disorder)
	191625000	Bipolar affective disorder, currently manic, in full remission (disorder)
	191627008	Bipolar affective disorder, current episode depression (disorder)
	191629006	Bipolar affective disorder, currently depressed, mild (disorder)
	191630001	Bipolar affective disorder, currently depressed, moderate (disorder)
	191634005	Bipolar affective disorder, currently depressed, in full remission (disorder)
	191636007	Mixed bipolar affective disorder (disorder)
	191638008	Mixed bipolar affective disorder, mild (disorder)
	191639000	Mixed bipolar affective disorder, moderate (disorder)
	191641004	Mixed bipolar affective disorder, severe, with psychosis (disorder)
	191643001	Mixed bipolar affective disorder, in full remission (disorder)
	191658009	Atypical manic disorder (disorder)
	192362008	Bipolar affective disorder, current episode mixed (disorder)
	231485007	Post-schizophrenic depression (disorder)
	231494001	Mania (disorder)
	231496004	Hypomania (disorder)
	247804008	Schizophrenic prodrome (disorder)
	268617001	Acute schizophrenic episode (disorder)
	268619003	Manic disorder, single episode (disorder)
	270901009	Schizoaffective disorder, mixed type (disorder)
	271428004	Schizoaffective disorder, manic type (disorder)
	274952002	Borderline schizophrenia (disorder)
	307417003	Cycloid psychosis (disorder)
	307504004	Oneirophrenia (finding)
	371596008	Bipolar I disorder (disorder)
	441704009	Affective psychosis (disorder)
	712850003	Acute polymorphic psychotic disorder co-occurrent with symptoms of schizophrenia (disorder)
	765176007	Psychosis and severe depression co-occurrent and due to bipolar affective disorder (disorder)
	417601000000102	[X]Schizophrenia, schizotypal and delusional disorders (disorder)
	760721000000109	Mixed bipolar affective disorder, in partial remission (disorder)
	764591000000108	Mixed bipolar affective disorder, severe (disorder)
	764621000000106	Recurrent manic episodes, severe (disorder)
	764641000000104	Single manic episode, severe (disorder)
	764671000000105	Recurrent manic episodes, in partial remission (disorder)
	764731000000103	Single manic episode in partial remission (disorder)
Coronary Heart Disease	1755008	Old myocardial infarction (disorder)
	4557003	Preinfarction syndrome (disorder)
	10273003	Acute infarction of papillary muscle (disorder)
	15990001	Acute myocardial infarction of posterolateral wall (disorder)
	19057007	Status anginosus (disorder)
	21470009	Syncope anginosa (disorder)
	22298006	MI - myocardial infarction
	25106000	Impending infarction (disorder)
	35928006	Nocturnal angina (disorder)
	42531007	Microinfarct of heart (disorder)
	46109009	Subendocardial ischemia (disorder)
	52035003	Acute anteroapical myocardial infarction (disorder)
	53741008	Coronary arteriosclerosis (disorder)
	54329005	Acute myocardial infarction of anterior wall (disorder)
	57054005	Acute myocardial infarction (disorder)
	58612006	Acute myocardial infarction of lateral wall (disorder)
	59021001	Angina decubitus (disorder)
	62695002	Acute anteroseptal myocardial infarction (disorder)
	65547006	Acute myocardial infarction of inferolateral wall (disorder)
	66189004	Postmyocardial infarction syndrome (disorder)
	70211005	Acute myocardial infarction of anterolateral wall (disorder)
	70422006	Acute subendocardial infarction (disorder)
	73795002	Acute myocardial infarction of inferior wall (disorder)
	76593002	Acute myocardial infarction of inferoposterior wall (disorder)
	79009004	Acute myocardial infarction of septum (disorder)
	87343002	Prinzmetal angina (disorder)
	129574000	Postoperative myocardial infarction (disorder)
	194802003	True posterior myocardial infarction (disorder)
	194809007	Acute atrial infarction (disorder)
	194821006	Coronary thrombosis not resulting in myocardial infarction (disorder)
	194823009	Acute coronary insufficiency (disorder)
	194828000	Angina (disorder)
	194842008	Single coronary vessel disease (disorder)
	194843003	Double coronary vessel disease (disorder)
	194849004	Generalized ischemic myocardial dysfunction (disorder)
	194856005	Subsequent myocardial infarction (disorder)
	194857001	Subsequent myocardial infarction of anterior wall (disorder)
	194858006	Subsequent myocardial infarction of inferior wall (disorder)
	194862000	Hemopericardium due to and following acute myocardial infarction (disorder)
	194863005	Atrial septal defect due to and following acute myocardial infarction (disorder)
	194865003	Rupture of cardiac wall without hemopericardium as current complication following acute myocardial infarction (disorder)
	194866002	Rupture of chordae tendinae due to and following acute myocardial infarction (disorder)
	194867006	Rupture of papillary muscle as current complication following acute myocardial infarction (disorder)
	194868001	Thrombosis of atrium, auricular appendage, and ventricle due to and following acute myocardial infarction (disorder)
	225566008	Ischemic chest pain (finding)
	233817007	Triple vessel disease of the heart (disorder)
	233819005	Stable angina (disorder)
	233821000	New onset angina (disorder)
	233823002	Silent myocardial ischemia (disorder)
	233838001	Acute posterior myocardial infarction (disorder)
	233843008	Silent myocardial infarction (disorder)
	233846000	Post-infarction ventricular septal defect (disorder)
	233847009	Cardiac rupture due to and following acute myocardial infarction (disorder)
	233885007	Post-infarction pericarditis (disorder)
	300995000	Exercise-induced angina (disorder)
	304914007	Acute Q wave myocardial infarction (disorder)
	307140009	Acute non-Q wave infarction (disorder)
	311792005	Postoperative transmural myocardial infarction of anterior wall (disorder)
	311793000	Postoperative transmural myocardial infarction of inferior wall (disorder)
	311796008	Postoperative subendocardial myocardial infarction (disorder)
	314116003	Post infarct angina (disorder)
	315025001	Refractory angina (disorder)
	315026000	Transient myocardial ischemia (disorder)
	315348000	Asymptomatic coronary heart disease (disorder)
	371068009	Myocardial infarction with complication (disorder)
	394659003	Acute coronary syndrome (disorder)
	398274000	Coronary artery thrombosis (disorder)
	399211009	History of myocardial infarction (situation)
	401303003	Acute ST segment elevation myocardial infarction (disorder)
	401314000	Acute non-ST segment elevation myocardial infarction (disorder)
	413838009	Chronic ischemic heart disease (disorder)
	413844008	Chronic myocardial ischemia (disorder)
	414545008	Ischemic heart disease (disorder)
	443502000	Atherosclerosis of coronary artery (disorder)
Epilepsy	241006	Epilepsia partialis continua (disorder)
	7033004	Petit mal status (disorder)
	13973009	Grand mal status (disorder)
	19598007	Generalized epilepsy (disorder)
	28055006	West syndrome (disorder)
	65120008	Generalized convulsive epilepsy (disorder)
	75023009	Post-traumatic epilepsy (disorder)
	79745005	Reflex epilepsy (disorder)
	84757009	Epilepsy (disorder)
	89525009	Gelastic seizure (disorder)
	95208000	Photogenic epilepsy (disorder)
	192979009	Generalized non-convulsive epilepsy (disorder)
	192981006	Epileptic seizures - atonic (finding)
	192982004	Epileptic seizures - akinetic (finding)
	192991000	Epileptic seizures - clonic (finding)
	192992007	Epileptic seizures - myoclonic (disorder)
	192993002	Epileptic seizures - tonic (finding)
	192999003	Partial epilepsy with impairment of consciousness (disorder)
	193000002	Temporal lobe epilepsy (disorder)
	193002005	Psychosensory epilepsy (disorder)
	193003000	Mesiobasal limbic epilepsy (disorder)
	193004006	Epileptic automatism (disorder)
	193008009	Somatosensory epilepsy (disorder)
	193009001	Partial epilepsy with autonomic symptoms (disorder)
	193010006	Visual reflex epilepsy (disorder)
	193011005	Unilateral epilepsy (situation)
	193021002	Cursive (running) epilepsy (disorder)
	193022009	Localization-related(focal)(partial)idiopathic epilepsy and epileptic syndromes with seizures of localized onset (disorder)
	230381009	Localization-related epilepsy (disorder)
	230418006	Lennox-Gastaut syndrome (disorder)
	230429005	Early infantile epileptic encephalopathy with suppression bursts (disorder)
	230441003	Drug-induced epilepsy (disorder)
	230444006	Menstrual epilepsy (disorder)
	230456007	Status epilepticus (disorder)
	230460005	Complex partial status epilepticus (disorder)
	267581004	Progressive myoclonic epilepsy (disorder)
	307356008	Motor epilepsy (disorder)
	307357004	Jacksonian, focal or motor epilepsy (disorder)
	352818000	Tonic-clonic epilepsy (disorder)
	361123003	Psychomotor epilepsy (disorder)
	361268000	Alcohol-induced epilepsy (disorder)
	407675009	Complex partial epileptic seizure (disorder)
	413101007	Stress-induced epilepsy (disorder)
	199451000000106	Simple partial epileptic seizure (disorder)
	509341000000107	Petit-mal epilepsy (disorder)
Liver cirrohsis	1761006	Biliary cirrhosis (disorder)
	6183001	Indian childhood cirrhosis (disorder)
	12368000	Secondary biliary cirrhosis (disorder)
	15999000	Mixed micro and macronodular cirrhosis (disorder)
	19943007	Cirrhosis of liver (disorder)
	31712002	Primary biliary cholangitis (disorder)
	43904005	Macronodular cirrhosis (disorder)
	74669004	Cardiac cirrhosis (disorder)
	76301009	Florid cirrhosis (disorder)
	89580002	Cryptogenic cirrhosis (disorder)
	197279005	Cirrhosis and chronic liver disease (disorder)
	197284004	Chronic active hepatitis (disorder)
	197291001	Unilobular portal cirrhosis (disorder)
	197293003	Diffuse nodular cirrhosis (disorder)
	197294009	Fatty portal cirrhosis (disorder)
	197296006	Capsular portal cirrhosis (disorder)
	197299004	Pigmentary portal cirrhosis (disorder)
	197301006	Toxic portal cirrhosis (disorder)
	197303009	Bacterial portal cirrhosis (disorder)
	197305002	Syphilitic portal cirrhosis (disorder)
	197310003	Biliary cirrhosis of children (disorder)
	197362001	Toxic liver disease with fibrosis and cirrhosis of liver (disorder)
	235895002	Laennec's cirrhosis, non-alcoholic (disorder)
	235896001	Infectious cirrhosis (disorder)
	266468003	Cirrhosis - non-alcoholic (disorder)
	266469006	Multilobular portal cirrhosis (disorder)
	271440004	Cirrhosis secondary to cholestasis (disorder)
	308129003	Esophageal varices in cirrhosis of the liver (disorder)
	309783001	Esophageal varices in alcoholic cirrhosis of the liver (disorder)
	419728003	Portal cirrhosis (disorder)
	420054005	Alcoholic cirrhosis (disorder)
	776981000000103	Cirrhosis associated with cystic fibrosis (disorder)
Stroke/TIA	7713009	Intrapontine hemorrhage (disorder)
	15258001	Subclavian steal syndrome (disorder)
	20059004	Occlusion of cerebral artery (disorder)
	34781003	Vertebral artery syndrome (disorder)
	49422009	Cortical hemorrhage (disorder)
	52201006	Internal capsule hemorrhage (disorder)
	64009001	Basilar artery syndrome (disorder)
	71444005	Cerebral arterial thrombosis (disorder)
	75038005	Cerebellar hemorrhage (disorder)
	75543006	Cerebral embolism (disorder)
	78569004	Posterior inferior cerebellar artery syndrome (disorder)
	95457000	Brain stem infarction (disorder)
	95460007	Cerebellar infarction (disorder)
	195165005	Basal ganglia hemorrhage (disorder)
	195167002	External capsule hemorrhage (disorder)
	195168007	Intracerebral hemorrhage with intraventricular hemorrhage (disorder)
	195169004	Intracerebral hemorrhage, multiple localized (disorder)
	195185009	Cerebral infarct due to thrombosis of precerebral arteries (disorder)
	195186005	Cerebral infarction due to embolism of precerebral arteries (disorder)
	195189003	Cerebral infarction due to thrombosis of cerebral arteries (disorder)
	195190007	Cerebral infarction due to embolism of cerebral arteries (disorder)
	195199008	Vertebrobasilar artery syndrome (disorder)
	195200006	Carotid artery syndrome hemispheric (disorder)
	195201005	Multiple and bilateral precerebral artery syndromes (disorder)
	195205001	Impending cerebral ischemia (disorder)
	195206000	Intermittent cerebral ischemia (disorder)
	195209007	Middle cerebral artery syndrome (disorder)
	195210002	Anterior cerebral artery syndrome (disorder)
	195211003	Posterior cerebral artery syndrome (disorder)
	195212005	Brainstem stroke syndrome (disorder)
	195213000	Cerebellar stroke syndrome (disorder)
	195216008	Left sided cerebral hemisphere cerebrovascular accident (disorder)
	195217004	Right sided cerebral hemisphere cerebrovascular accident (disorder)
	195230003	Cerebral infarction due to cerebral venous thrombosis, non-pyogenic (disorder)
	230690007	Cerebrovascular accident (disorder)
	230691006	Cerebrovascular accident due to occlusion of cerebral artery (disorder)
	230699008	Pure motor lacunar infarction (disorder)
	230700009	Pure sensory lacunar infarction (disorder)
	266257000	Transient ischemic attack (disorder)
	274100004	Cerebral hemorrhage (disorder)
	307766002	Left sided cerebral infarction (disorder)
	307767006	Right sided cerebral infarction (disorder)
	413102000	Infarction of basal ganglia (disorder)
	432504007	Cerebral infarction (disorder)
	732923001	Hemorrhage of medulla oblongata (disorder)
	125081000119106	Cerebral infarction due to occlusion of precerebral artery (disorder)
	751371000000107	Personal history of transient ischaemic attack (situation)
Asthma	12428000	Intrinsic asthma without status asthmaticus (disorder)
	13151001	Flax-dressers' disease (disorder)
	31387002	Exercise-induced asthma (disorder)
	41553006	Detergent asthma (disorder)
	56968009	Asthma caused by wood dust (disorder)
	57607007	Occupational asthma (disorder)
	63088003	Allergic asthma without status asthmaticus (disorder)
	85761009	Byssinosis (disorder)
	195949008	Chronic asthmatic bronchitis (disorder)
	195967001	Asthma (disorder)
	195977004	Mixed asthma (disorder)
	225057002	Brittle asthma (disorder)
	233678006	Childhood asthma (disorder)
	233679003	Late onset asthma (disorder)
	233683003	Hay fever with asthma (disorder)
	266361008	Non-allergic asthma (disorder)
	312453004	Asthma - currently active (finding)
	370220003	Occasional asthma (disorder)
	370221004	Severe asthma (disorder)
	389145006	Allergic asthma (disorder)
	401193004	Asthma confirmed (situation)
	405944004	Asthmatic bronchitis (disorder)
	407674008	Aspirin-induced asthma (disorder)
	424643009	Atopic asthma
	708038006	Acute exacerbation of asthma (disorder)
	708090002	Acute severe exacerbation of asthma (disorder)
	708093000	Acute exacerbation of immunoglobulin E-mediated allergic asthma (disorder)
	708094006	Acute exacerbation of intrinsic asthma (disorder)
	734904007	Life threatening acute exacerbation of asthma (disorder)
	866881000000101	Chronic asthma with fixed airflow obstruction (disorder)
	1086701000000100	Life threatening acute exacerbation of allergic asthma (disorder)
	1086711000000100	Life threatening acute exacerbation of intrinsic asthma (disorder)
	11641008	Millers' asthma (disorder)
	11944003	Feather-pickers' disease (disorder)
	18041002	Printers' asthma (disorder)
	19849005	Meat-wrappers' asthma (disorder)
	30352005	Allergic-infective asthma (disorder)
	34015007	Bakers' asthma (disorder)
	55570000	Asthma without status asthmaticus (disorder)
	59786004	Weavers' cough (disorder)
	89099002	Chronic allergic bronchitis (disorder)
	92807009	Chemical-induced asthma (disorder)
	93432008	Drug-induced asthma (disorder)
	233672007	Byssinosis grade 3 (disorder)
	233687002	Colophony asthma (disorder)
	233688007	Sulfite-induced asthma (disorder)
	233691007	Asthmatic pulmonary eosinophilia (disorder)
	281239006	Exacerbation of asthma (disorder)
	304527002	Acute asthma (disorder)
	370218001	Mild asthma (disorder)
	370219009	Moderate asthma (disorder)
	395022009	Asthma night-time symptoms (finding)
	404804003	Platinum asthma (disorder)
	404806001	Cheese-makers' asthma (disorder)
	404808000	Isocyanate induced asthma (disorder)
	409663006	Cough variant asthma (disorder)
	418395004	Tea-makers' asthma (disorder)
	423889005	Non-immunoglobulin E mediated allergic asthma (disorder)
	424199006	Substance induced asthma (disorder)
	425969006	Exacerbation of intermittent asthma (disorder)
	426656000	Severe persistent asthma (disorder)
	426979002	Mild persistent asthma (disorder)
	427295004	Moderate persistent asthma (disorder)
	427603009	Intermittent asthma (disorder)
	427679007	Mild intermittent asthma (disorder)
	442025000	Acute exacerbation of chronic asthmatic bronchitis (disorder)
	445427006	Seasonal asthma (disorder)
	703953004	Allergic asthma caused by Dermatophagoides pteronyssinus (disorder)
	703954005	Allergic asthma caused by Dermatophagoides farinae (disorder)
	707444001	Uncomplicated asthma (disorder)
	707445000	Exacerbation of mild persistent asthma (disorder)
	707446004	Exacerbation of moderate persistent asthma (disorder)
	707447008	Exacerbation of severe persistent asthma (disorder)
	707511009	Uncomplicated mild persistent asthma (disorder)
	707512002	Uncomplicated moderate persistent asthma (disorder)
	707513007	Uncomplicated severe persistent asthma (disorder)
	707979007	Acute severe exacerbation of severe persistent asthma (disorder)
	707980005	Acute severe exacerbation of moderate persistent asthma (disorder)
	707981009	Acute severe exacerbation of mild persistent asthma (disorder)
	708095007	Acute severe exacerbation of immunoglobin E-mediated allergic asthma (disorder)
	708096008	Acute severe exacerbation of intrinsic asthma (disorder)
	733858005	Acute severe refractory exacerbation of asthma (disorder)
	734905008	Moderate acute exacerbation of asthma (disorder)
	735587000	Acute severe exacerbation of asthma co-occurrent and due to allergic asthma (disorder)
	735588005	Uncomplicated allergic asthma (disorder)
	735589002	Uncomplicated non-allergic asthma (disorder)
	762521001	Exacerbation of allergic asthma (disorder)
	782513000	Acute severe exacerbation of allergic asthma (disorder)
	782520007	Exacerbation of allergic asthma due to infection (disorder)
	786836003	Near fatal asthma (disorder)
	829976001	Thunderstorm asthma (disorder)
	401000119107	Asthma with irreversible airway obstruction (disorder)
	641000119106	Intermittent asthma well controlled (finding)
	1741000119102	Intermittent asthma uncontrolled (disorder)
	1751000119100	Acute exacerbation of chronic obstructive airways disease with asthma (disorder)
	72301000119103	Asthma in pregnancy (disorder)
	99031000119107	Acute exacerbation of asthma co-occurrent with allergic rhinitis (disorder)
	124991000119109	Severe persistent asthma co-occurrent with allergic rhinitis (disorder)
	125001000119103	Moderate persistent asthma co-occurrent with allergic rhinitis (disorder)
	125011000119100	Mild persistent asthma co-occurrent with allergic rhinitis (disorder)
	125021000119107	Intermittent asthma co-occurrent with allergic rhinitis (disorder)
	135171000119106	Acute exacerbation of moderate persistent asthma (disorder)
	135181000119109	Acute exacerbation of mild persistent asthma (disorder)
	1064811000000100	Moderate acute exacerbation of asthma (disorder)
	1064821000000100	Life threatening acute exacerbation of asthma (disorder)
	1103911000000100	Severe asthma with fungal sensitisation (disorder)
	2360001000004100	Steroid dependent asthma (disorder)
	1.06747e+16	Acute severe exacerbation of asthma co-occurrent with allergic rhinitis (disorder)
	1.0675e+16	Intermittent allergic asthma (disorder)
	1.06754e+16	Severe controlled persistent asthma (disorder)
	1.06754e+16	Severe persistent allergic asthma (disorder)
	1.06755e+16	Acute severe exacerbation of severe persistent allergic asthma (disorder)
	1.06756e+16	Acute severe exacerbation of severe persistent asthma co-occurrent with allergic rhinitis (disorder)
	1.06756e+16	Severe persistent allergic asthma controlled (finding)
	1.06756e+16	Severe persistent asthma controlled co-occurrent with allergic rhinitis (disorder)
	1.06757e+16	Severe persistent allergic asthma uncontrolled (finding)
	1.06757e+16	Severe persistent asthma uncontrolled co-occurrent with allergic rhinitis (disorder)
	1.06758e+16	Severe uncontrolled persistent asthma (disorder)
	1.06759e+16	Mild persistent allergic asthma (disorder)
	1.06759e+16	Acute severe exacerbation of mild persistent allergic asthma (disorder)
	1.0676e+16	Acute severe exacerbation of mild persistent allergic asthma co-occurrent with allergic rhinitis (disorder)
	1.0676e+16	Mild persistent allergic asthma controlled (finding)
	1.06761e+16	Mild persistent asthma controlled (finding)
	1.06761e+16	Mild persistent asthma controlled co-occurrent with allergic rhinitis (disorder)
	1.06762e+16	Mild persistent allergic asthma uncontrolled (finding)
	1.06762e+16	Mild persistent asthma uncontrolled (finding)
	1.06762e+16	Mild persistent asthma uncontrolled co-occurrent with allergic rhinitis (disorder)
	1.06764e+16	Moderate persistent asthma controlled (finding)
	1.06764e+16	Moderate persistent allergic asthma (disorder)
	1.06764e+16	Acute severe exacerbation of moderate persistent allergic asthma (disorder)
	1.06765e+16	Acute severe exacerbation of moderate persistent asthma co-occurrent with allergic rhinitis (disorder)
	1.06766e+16	Moderate persistent allergic asthma controlled (finding)
	1.06766e+16	Moderate persistent controlled asthma co-occurrent with allergic rhinitis (disorder)
	1.06766e+16	Moderate persistent allergic asthma uncontrolled (finding)
	1.06767e+16	Moderate persistent asthma uncontrolled co-occurrent with allergic rhinitis (disorder)
	1.06767e+16	Moderate persistent asthma uncontrolled (finding)
	1.06927e+16	Aspirin exacerbated respiratory disease (disorder)
	1.06927e+16	Chronic obstructive asthma co-occurrent with acute exacerbation of asthma (disorder)
	1.06928e+16	Asthma-chronic obstructive pulmonary disease overlap syndrome (disorder)
	1.07421e+16	Asthma in mother complicating childbirth (disorder)
	1.6585e+16	Oral steroid-dependent asthma (disorder)
Atrial Fibrillation	49436004	Atrial fibrillation (disorder)
	195080001	Atrial fibrillation and flutter (disorder)
	233911009	Non-rheumatic atrial fibrillation (disorder)
	282825002	Paroxysmal atrial fibrillation (disorder)
	426749004	Chronic atrial fibrillation (disorder)
	427665004	Paroxysmal atrial flutter (disorder)
	440028005	Permanent atrial fibrillation (disorder)
	440059007	Persistent atrial fibrillation (disorder)
	720448006	Typical atrial flutter (disorder)
	1.59649e+16	Atypical atrial flutter (disorder)
	5370000	Atrial flutter (disorder)
	233910005	Lone atrial fibrillation (disorder)
	300996004	Controlled atrial fibrillation (disorder)
	314208002	Rapid atrial fibrillation (disorder)
	425615007	Chronic atrial flutter (disorder)
	706923002	Longstanding persistent atrial fibrillation (disorder)
	715395008	Familial atrial fibrillation (disorder)
	762247006	Preexcited atrial fibrillation (disorder)
	120041000119109	Atrial fibrillation with rapid ventricular response (disorder)
Cancer	100721000119109	High grade astrocytoma of brain (disorder)
	100731000119107	Low grade astrocytoma of brain (disorder)
	104981000119104	Oligodendroglioma of cerebrum (disorder)
	105111000119109	Primary squamous cell carcinoma of thymus (disorder)
	105121000119102	Squamous cell carcinoma of vagina (disorder)
	1.07085e+16	Primary malignant neoplasm of uterus (disorder)
	1.07453e+16	Malignant neoplastic disease in mother complicating childbirth (disorder)
	1.07499e+16	Malignant neoplastic disease in pregnancy (disorder)
	107581000119103	Astrocytoma of brain stem (disorder)
	107591000119100	Primary squamous cell carcinoma of urethra (disorder)
	107601000119107	Primary transitional cell carcinoma of urethra (disorder)
	107691000119101	Non-seminomatous germ cell neoplasm of testis (disorder)
	107751000119102	Primary malignant mixed Mullerian neoplasm of endometrium (disorder)
	107771000119106	Primary malignant clear cell neoplasm of endometrium (disorder)
	107781000119109	Primary papillary serous cystadenocarcinoma of endometrium (disorder)
	107791000119107	Primary adenosquamous carcinoma of endometrium (disorder)
	1078881000119100	Primary adenocarcinoma of lower lobe of left lung (disorder)
	1078901000119100	Primary adenocarcinoma of upper lobe of left lung (disorder)
	1078931000119100	Primary adenocarcinoma of lower lobe of right lung (disorder)
	1078961000119100	Primary adenocarcinoma of upper lobe of right lung (disorder)
	1080091000119100	Infiltrating ductal carcinoma of axillary tail of left female breast (disorder)
	1080111000119100	Infiltrating ductal carcinoma of central portion of left female breast (disorder)
	1080121000119100	Infiltrating ductal carcinoma of lower inner quadrant of left female breast (disorder)
	1080131000119100	Infiltrating ductal carcinoma of lower outer quadrant of left female breast (disorder)
	1080151000119100	Infiltrating ductal carcinoma of upper inner quadrant of left female breast (disorder)
	1080161000119100	Infiltrating ductal carcinoma of upper outer quadrant of left female breast (disorder)
	1080171000119100	Infiltrating ductal carcinoma of axillary tail of right female breast (disorder)
	1080191000119100	Infiltrating ductal carcinoma of central portion of right female breast (disorder)
	1080201000119100	Infiltrating ductal carcinoma of lower inner quadrant of right female breast (disorder)
	1080211000119100	Infiltrating ductal carcinoma of lower outer quadrant of right female breast (disorder)
	1080231000119100	Infiltrating ductal carcinoma of upper inner quadrant of right female breast (disorder)
	1080241000119100	Infiltrating ductal carcinoma of upper outer quadrant of right female breast (disorder)
	1080261000119100	Infiltrating lobular carcinoma of left female breast (disorder)
	1080341000119100	Infiltrating lobular carcinoma of right female breast (disorder)
	1080941000119100	Malignant melanoma of left choroid (disorder)
	1080981000119100	Malignant melanoma of right choroid (disorder)
	1081021000119100	Malignant melanoma of skin of left lower limb (disorder)
	1081551000119100	Recurrent primary malignant neoplasm of left female breast (disorder)
	1081561000119100	Recurrent primary malignant neoplasm of right female breast (disorder)
	1081711000119100	Primary sarcoma of left lower limb (disorder)
	1081751000119100	Primary sarcoma of right lower limb (disorder)
	1081781000119100	Primary seminoma of left testis (disorder)
	1081811000119100	Primary seminoma of right testis (disorder)
	1082071000119100	Primary squamous cell carcinoma of left ear (disorder)
	1082281000119100	Transitional cell carcinoma of left renal pelvis (disorder)
	1082291000119100	Transitional cell carcinoma of left ureter (disorder)
	1082301000119100	Transitional cell carcinoma of right renal pelvis (disorder)
	1082311000119100	Transitional cell carcinoma of right ureter (disorder)
	1082321000119100	Nephroblastoma of left kidney (disorder)
	1082331000119100	Nephroblastoma of right kidney (disorder)
	1082601000112100	Secondary malignant neoplasm of viscera (disorder)
	1082701000112100	Locally advanced breast cancer (disorder)
	1082901000112100	Primary malignant neoplasm of breast with axillary lymph node invasion (disorder)
	108521000119103	History of reticulosarcoma (situation)
	1090081000000100	Secondary malignant neoplasm of paratracheal lymph nodes (disorder)
	1090091000000100	Secondary malignant neoplasm of internal mammary lymph nodes (disorder)
	1090101000000100	Secondary malignant neoplasm of supratrochlear lymph nodes (disorder)
	1090121000000100	Secondary malignant neoplasm of deep cervical lymph nodes (disorder)
	1090131000000100	Secondary malignant neoplasm of anterior cervical lymph nodes (disorder)
	1090141000000100	Secondary malignant neoplasm of superficial cervical lymph nodes (disorder)
	1090151000000100	Secondary malignant neoplasm of mastoid lymph nodes (disorder)
	1090161000000100	Secondary malignant neoplasm of diaphragmatic lymph nodes (disorder)
	1090171000000100	Secondary malignant neoplasm of sacral lymph nodes (disorder)
	1090181000000100	Secondary malignant neoplasm of inferior epigastric lymph nodes (disorder)
	1090191000000100	Secondary malignant neoplasm of coeliac lymph nodes (disorder)
	1090201000000100	Secondary malignant neoplasm of deep inguinal lymph nodes (disorder)
	1090211000000100	Secondary malignant neoplasm of circumflex iliac lymph nodes (disorder)
	1090221000000100	Secondary malignant neoplasm of internal iliac lymph nodes (disorder)
	1090231000000100	Malignant neoplasm of respiratory tract (disorder)
	1090241000000100	Angioimmunoblastic T-cell lymphoma with dysproteinaemia (disorder)
	1090251000000100	Malignant neoplasm of nose (disorder)
	1090261000000100	Malignant neoplasm of descended testis (disorder)
	1090271000000100	Malignant neoplasm of ventral surface of tongue (disorder)
	1090281000000100	Malignant neoplasm of genital labia (disorder)
	1090291000000100	Malignant neoplasm of prepylorus of stomach (disorder)
	1090301000000100	Malignant neoplasm of flank (disorder)
	1090821000000100	Malignant neoplasm of bone and articular cartilage (disorder)
	1090871000000100	Malignant neoplasm of bone and articular cartilage of limb (disorder)
	1090881000000100	Malignant neoplasm of bronchus or lung (disorder)
	1090891000000100	Malignant neoplasm of connective and soft tissues of trunk (disorder)
	1090901000000100	Malignant neoplasm of peripheral nerves of trunk (disorder)
	1090921000000100	Malignant neoplasm of jaw (disorder)
	1090931000000100	Malignant neoplasm of multiple endocrine glands (disorder)
	1090941000000100	Malignant neoplasm of inguinal region (disorder)
	1090951000000100	Malignant neoplasm of supraclavicular fossa (disorder)
	1090961000000100	Malignant neoplasm of soft tissues of lower limb (disorder)
	1090971000000100	Malignant neoplasm of posterior wall of stomach (disorder)
	1090981000000100	Malignant neoplasm of anterior wall of stomach (disorder)
	1090991000000100	Malignant neoplasm of soft tissues of lower leg (disorder)
	1091861000000100	Follicular lymphoma, cutaneous follicle centre (disorder)
	1091891000000100	B-cell Hodgkin's lymphoma (disorder)
	1091921000000100	B-cell non-Hodgkin's lymphoma (disorder)
	109264009	Overlapping malignant neoplasm of skin (disorder)
	109267002	Overlapping malignant melanoma of skin (disorder)
	1092831000000100	Overlapping malignant neoplasm of mouth (disorder)
	109347009	Overlapping malignant neoplasm of bone and articular cartilage (disorder)
	109348004	Overlapping malignant neoplasm of bone and articular cartilage of limbs (disorder)
	109349007	Overlapping malignant neoplasm of soft tissues (disorder)
	109356001	Primary malignant neoplasm of unspecified site (disorder)
	109357005	Primary malignant neoplasm of ill-defined site (disorder)
	109358000	Overlapping malignant neoplasm of ill-defined site (disorder)
	109359008	Primary malignant neoplasm of independent multiple sites (disorder)
	109366009	Overlapping malignant neoplasm of accessory sinuses (disorder)
	109367000	Overlapping malignant neoplasm of nasopharynx (disorder)
	109368005	Overlapping malignant neoplasm of hypopharynx (disorder)
	109369002	Overlapping malignant neoplasm of larynx (disorder)
	109370001	Primary malignant neoplasm of laryngeal cartilage (disorder)
	109371002	Overlapping malignant neoplasm of bronchus and lung (disorder)
	109374005	Overlapping malignant neoplasm of mediastinum and pleura (disorder)
	109378008	Mesothelioma (malignant, clinical disorder) (disorder)
	109383000	Malignant mesothelioma of pericardium (disorder)
	109384006	Overlapping malignant neoplasm of heart, mediastinum and pleura (disorder)
	109385007	Kaposi's sarcoma (disorder)
	109386008	Kaposi's sarcoma of skin (disorder)
	109388009	Kaposi's sarcoma of palate (disorder)
	109389001	Kaposi's sarcoma of gastrointestinal tract (disorder)
	109390005	Kaposi's sarcoma of lung (disorder)
	109391009	Kaposi's sarcoma of lymph nodes (disorder)
	109392002	Kaposi's sarcoma of multiple organs (disorder)
	109821008	Overlapping malignant neoplasm of gastrointestinal tract (disorder)
	109822001	Overlapping malignant neoplasm of lip (disorder)
	109823006	Overlapping malignant neoplasm of tongue (disorder)
	109824000	Overlapping malignant neoplasm of major salivary gland (disorder)
	109828002	Primary malignant neoplasm of salivary gland duct (disorder)
	109830000	Overlapping malignant neoplasm of floor of mouth (disorder)
	109831001	Overlapping malignant neoplasm of palate (disorder)
	109832008	Overlapping malignant neoplasm of oropharynx (disorder)
	109833003	Overlapping malignant neoplasm of lip, oral cavity and/or pharynx (disorder)
	109834009	Primary malignant neoplasm of branchial cleft (disorder)
	109835005	Overlapping malignant neoplasm of esophagus (disorder)
	109836006	Overlapping malignant neoplasm of stomach (disorder)
	109837002	Overlapping malignant neoplasm of small intestine (disorder)
	109838007	Overlapping malignant neoplasm of colon (disorder)
	109839004	Overlapping malignant neoplasm of rectum, anus and anal canal (disorder)
	109840002	Primary malignant neoplasm of cloacogenic zone (disorder)
	109841003	Liver cell carcinoma (disorder)
	109842005	Intrahepatic bile duct carcinoma (disorder)
	109843000	Hepatoblastoma (disorder)
	109844006	Angiosarcoma of liver (disorder)
	109847004	Overlapping malignant neoplasm of biliary tract (disorder)
	109848009	Overlapping malignant neoplasm of pancreas (disorder)
	109851002	Overlapping malignant neoplasm of retroperitoneum and peritoneum (disorder)
	109853004	Malignant mesothelioma of peritoneum (disorder)
	109854005	Malignant mesothelioma of parietal peritoneum (disorder)
	109855006	Malignant mesothelioma of pelvic peritoneum (disorder)
	109856007	Malignant mesothelioma of mesentery (disorder)
	109858008	Malignant mesothelioma of omentum (disorder)
	109870007	Overlapping malignant neoplasm of urinary system (disorder)
	109874003	Overlapping malignant neoplasm of male genital organs (disorder)
	109875002	Overlapping malignant neoplasm of penis (disorder)
	109876001	Primary malignant neoplasm of descended testis (disorder)
	109878000	Overlapping malignant neoplasm of female genital organs (disorder)
	109879008	Overlapping malignant neoplasm of body of uterus (disorder)
	109880006	Overlapping malignant neoplasm of uterine cervix (disorder)
	109882003	Primary malignant neoplasm of fundus uteri (disorder)
	109885001	Overlapping malignant neoplasm of vulva (disorder)
	109886000	Overlapping malignant neoplasm of female breast (disorder)
	109887009	Overlapping malignant neoplasm of male breast (disorder)
	1098961000119100	History of cancer metastatic to lung (situation)
	1098981000119100	Recurrent malignant neoplasm of prostate (disorder)
	109911004	Overlapping malignant neoplasm of brain and other parts of the central nervous system (disorder)
	109912006	Overlapping malignant neoplasm of brain (disorder)
	109915008	Primary malignant neoplasm of meninges (disorder)
	109918005	Primary malignant neoplasm of peripheral nerves and peripheral autonomic nervous system (disorder)
	109919002	Overlapping malignant neoplasm of peripheral nerves and autonomic nervous system (disorder)
	109921007	Primary malignant neoplasm of peripheral nerve of head, face and/or neck (disorder)
	109923005	Primary malignant neoplasm of peripheral nerves of head (disorder)
	109925003	Primary malignant neoplasm of peripheral nerves of face (disorder)
	109927006	Primary malignant neoplasm of peripheral nerves of neck (disorder)
	109931000	Primary malignant neoplasm of peripheral nerves of upper limb (disorder)
	109933002	Primary malignant neoplasm of peripheral nerves of shoulder (disorder)
	109937001	Primary malignant neoplasm of peripheral nerves of lower limb (disorder)
	109939003	Primary malignant neoplasm of peripheral nerves of hip (disorder)
	109941002	Primary malignant neoplasm of peripheral nerves of thorax (disorder)
	109943004	Primary malignant neoplasm of peripheral nerves of abdomen (disorder)
	109945006	Primary malignant neoplasm of peripheral nerves of pelvis region (disorder)
	109947003	Primary malignant neoplasm of peripheral nerves of trunk (disorder)
	109948008	Overlapping malignant neoplasm of eye and adnexa, primary (disorder)
	109951001	Overlapping malignant neoplasm of multiple endocrine glands (disorder)
	109962001	Diffuse non-Hodgkin's lymphoma (disorder)
	109964000	Diffuse non-Hodgkin's lymphoma, undifferentiated (disorder)
	109965004	Diffuse non-Hodgkin's lymphoma, lymphoblastic (disorder)
	109966003	Diffuse non-Hodgkin's lymphoma, immunoblastic (disorder)
	109967007	Diffuse non-Hodgkin's lymphoma, small cleaved cell (disorder)
	109968002	Diffuse non-Hodgkin's lymphoma, small cell (disorder)
	109969005	Diffuse non-Hodgkin's lymphoma, large cell (disorder)
	109970006	Follicular non-Hodgkin's lymphoma, small cleaved cell (disorder)
	109971005	Follicular non-Hodgkin's lymphoma, mixed small cleaved cell and large cell (disorder)
	109972003	Follicular non-Hodgkin's lymphoma, large cell (disorder)
	109975001	T-zone lymphoma (disorder)
	109976000	Lymphoepithelioid lymphoma (disorder)
	109977009	Peripheral T-cell lymphoma (disorder)
	109978004	T-cell lymphoma (disorder)
	109979007	B-cell lymphoma (disorder)
	109980005	Malignant immunoproliferative disease (disorder)
	109982002	Alpha heavy chain disease (disorder)
	109984001	Gamma heavy chain disease (disorder)
	109985000	Immunoproliferative small intestinal disease (disorder)
	109988003	Histiocytic sarcoma (disorder)
	109989006	Multiple myeloma (disorder)
	109991003	Acute myelofibrosis (disorder)
	109992005	Polycythemia vera (disorder)
	109993000	Chronic myeloproliferative disorder (clinical) (disorder)
	109994006	Essential thrombocythemia (disorder)
	109995007	Myelodysplastic syndrome (disorder)
	109996008	Myelodysplastic syndrome: Refractory anemia, without ringed sideroblasts, without excess blasts (disorder)
	109998009	Refractory anemia with ringed sideroblasts (disorder)
	110000005	Refractory anemia with excess blasts in transformation (disorder)
	110002002	Mast cell leukemia (disorder)
	110004001	Acute promyelocytic leukemia, FAB M3 (disorder)
	110005000	Acute myelomonocytic leukemia, FAB M4 (disorder)
	110006004	Prolymphocytic leukemia (disorder)
	110007008	Adult T-cell leukemia/lymphoma (disorder)
	110013004	Overlapping malignant neoplasm of tonsil (disorder)
	1.10105e+16	Small cell carcinoma (disorder)
	11471000224106	Diffuse intrinsic pontine glioma (disorder)
	116381000119105	Ganglioneuroblastoma (disorder)
	116691000119101	Marginal zone lymphoma of spleen (disorder)
	116811000119106	Non-Hodgkin lymphoma of central nervous system metastatic to lymph node of lower limb (disorder)
	116821000119104	Non-Hodgkin lymphoma of central nervous system metastatic to lymph node of upper limb (disorder)
	116841000119105	Marginal zone lymphoma of lymph nodes of multiple sites (disorder)
	116871000119103	Mantle cell lymphoma of lymph nodes of multiple sites (disorder)
	117211000119105	Peripheral T-cell lymphoma of lymph nodes of multiple sites (disorder)
	118599009	Hodgkin's disease (disorder)
	118600007	Malignant lymphoma (disorder)
	118601006	Non-Hodgkin's lymphoma (disorder)
	118602004	Hodgkin's granuloma (disorder)
	118605002	Hodgkin lymphoma, nodular lymphocyte predominance (disorder)
	118606001	Hodgkin's sarcoma (disorder)
	118607005	Hodgkin lymphoma, lymphocyte-rich (disorder)
	118608000	Hodgkin's disease, nodular sclerosis (disorder)
	118609008	Hodgkin's disease, mixed cellularity (disorder)
	118610003	Hodgkin's disease, lymphocytic depletion (disorder)
	118611004	Sézary's disease (disorder)
	118612006	Malignant histiocytosis (disorder)
	118613001	Leukemic reticuloendotheliosis
	118614007	Langerhans cell histiocytosis, disseminated (disorder)
	118615008	Malignant mast cell tumor (disorder)
	118617000	Burkitt's lymphoma (disorder)
	118618005	Mycosis fungoides (disorder)
	120481000119109	History of multiple myeloma (situation)
	1.2241e+16	Squamous cell carcinoma of left lung (disorder)
	1.2241e+16	Squamous cell carcinoma of right lung (disorder)
	1.22466e+16	Secondary malignant neoplasm of bilateral adrenal glands (disorder)
	122571000119106	History of malignant cutaneous T-cell lymphoma (situation)
	12281000132104	Relapsing AML (acute myeloid leukemia)
	12291000132102	Refractory acute myelocytic leukemia
	12301000132103	Acute lymphoid leukemia relapse (disorder)
	12311000132101	Refractory acute lymphoid leukemia (disorder)
	123313007	Alpha heavy chain disease, enteric form (disorder)
	123631000119103	Malignant poorly differentiated neuroendocrine carcinoma (disorder)
	123842006	Endocervical adenocarcinoma (disorder)
	123845008	Adenocarcinoma of endometrium (disorder)
	127066000	Familial polycythemia vera (disorder)
	127070008	Malignant histiocytic disorder (disorder)
	127220001	Malignant lymphoma of lymph nodes (disorder)
	127225006	Chronic myelomonocytic leukemia (disorder)
	128041000119107	Primary adenocarcinoma of distal third of esophagus (disorder)
	128462008	Secondary malignant neoplastic disease (disorder)
	128465005	Secondary malignant neoplasm of articular cartilage (disorder)
	128466006	Primary malignant neoplasm of articular cartilage (disorder)
	128874001	Cutaneous CD30+ lymphoproliferative disorder (disorder)
	128875000	Primary cutaneous CD30 antigen positive large T-cell lymphoma (disorder)
	129000002	Langerhans cell histiocytosis, unifocal (disorder)
	13048006	Orbital lymphoma (disorder)
	1.33514e+16	Secondary malignant neoplasm of lymph nodes of neck from thyroid (disorder)
	133531000119104	Malignant neuroendocrine tumor (disorder)
	133751000119102	Lymphoma of colon (disorder)
	133841000119105	Merkel cell carcinoma of face (disorder)
	133871000119103	Merkel cell carcinoma of upper limb (disorder)
	133881000119100	Merkel cell carcinoma of lower limb (disorder)
	134312002	Odontogenic ghost cell carcinoma (disorder)
	134421000	Pathological fracture due to metastatic bone disease (disorder)
	145831000119103	Primary malignant germ cell neoplasm (disorder)
	147101000119108	Primary malignant astrocytoma of central nervous system (disorder)
	147131000119101	Glioblastoma multiforme of central nervous system (disorder)
	148911000119107	Primary malignant neoplasm of abdomen (disorder)
	152451000119104	History of lymphosarcoma (situation)
	152861000119104	History of myeloid leukemia (situation)
	1.56357e+16	Primary malignant neoplasm of both ovaries (disorder)
	1.56358e+16	Primary malignant neoplasm of bilateral female breasts (disorder)
	1.59562e+16	Secondary adenocarcinoma of bilateral lungs (disorder)
	1.59563e+16	Adenocarcinoma of left lung (disorder)
	1.59564e+16	Adenocarcinoma of right lung (disorder)
	1.59591e+16	Transitional cell carcinoma of left kidney (disorder)
	1.59591e+16	Transitional cell carcinoma of right kidney (disorder)
	161436008	History of leukemia
	1.62606e+16	Secondary malignant neoplasm of lymph node from neoplasm of female breast (disorder)
	16341002	Parapsoriasis lichenoides (disorder)
	1651000119109	Primary adenocarcinoma of pancreas (disorder)
	1661000119106	Metastasis to lung from adenocarcinoma (disorder)
	1671000119100	Metastasis to lymph node from squamous cell carcinoma (disorder)
	1681000119102	Metastasis to lymph node from adenocarcinoma (disorder)
	1691000119104	Metastasis to liver from adenocarcinoma (disorder)
	1701000119104	Primary adenocarcinoma of colon (disorder)
	18121000119104	Primary squamous cell carcinoma of palatine tonsil (disorder)
	184741000119107	Primary adenocarcinoma of anus (disorder)
	184781000119102	Primary adenocarcinoma of cervix uteri (disorder)
	184871000119108	Primary adenocarcinoma of pelvis (disorder)
	184881000119106	Primary adenocarcinoma of rectosigmoid junction (disorder)
	184891000119109	Primary adenocarcinoma of small intestine (disorder)
	187601000	Malignant neoplasm of upper lip, lipstick area (disorder)
	187604008	Malignant neoplasm of lower lip, external (disorder)
	187606005	Malignant tumor of upper labial mucosa (disorder)
	187608006	Malignant tumor of frenum of upper lip (disorder)
	187613005	Malignant neoplasm of lower lip, buccal aspect (disorder)
	187614004	Malignant tumor of frenum of lower lip (disorder)
	187622006	Malignant tumor of labial mucosa (disorder)
	187624007	Malignant neoplasm of overlapping lesion of lip (disorder)
	187631006	Malignant neoplasm of base of tongue dorsal surface (disorder)
	187633009	Malignant neoplasm of dorsal surface of tongue (disorder)
	187634003	Malignant tumor of anterior two-thirds of tongue - dorsal surface (disorder)
	187635002	Malignant neoplasm of midline of tongue (disorder)
	187637005	Malignant neoplasm of tongue, tip and lateral border (disorder)
	187640005	Malignant tumor of anterior two-thirds of tongue - ventral surface (disorder)
	187641009	Malignant tumor of frenum linguae (disorder)
	187644001	Malignant tumor of junctional zone of tongue (disorder)
	187652003	Malignant tumor of anterior floor of mouth (disorder)
	187653008	Malignant tumor of lateral floor of mouth (disorder)
	187658004	Malignant tumor of vestibule of mouth (disorder)
	187659007	Malignant tumor of upper buccal sulcus (disorder)
	187660002	Malignant tumor of lower buccal sulcus (disorder)
	187661003	Malignant tumor of upper labial sulcus (disorder)
	187662005	Malignant tumor of lower labial sulcus (disorder)
	187666008	Malignant neoplasm of junction of hard and soft palate (disorder)
	187675005	Malignant tumor of tonsillar pillar (disorder)
	187681002	Malignant neoplasm of anterior epiglottis (disorder)
	187682009	Malignant neoplasm of epiglottis, free border (disorder)
	187683004	Malignant neoplasm of glossoepiglottic fold (disorder)
	187685006	Malignant neoplasm of junctional region of epiglottis (disorder)
	187688008	Malignant tumor of posterior wall of oropharynx (disorder)
	187692001	Malignant tumor of nasopharynx (disorder)
	187693006	Malignant tumor of posterior wall of nasopharynx (disorder)
	187694000	Malignant tumor of adenoid (disorder)
	187697007	Malignant tumor of pharyngeal recess (disorder)
	187698002	Malignant tumor of opening of auditory tube (disorder)
	187700006	Malignant tumor of anterior wall of nasopharynx (disorder)
	187701005	Malignant tumor of nasopharyngeal soft palate surface
	187702003	Malignant tumor of nasopharyngeal soft palate surface (disorder)
	187708004	Malignant tumor aryepiglottic fold - hypopharyngeal aspect (disorder)
	187709007	Malignant neoplasm of posterior pharynx (disorder)
	187716008	Malignant tumor of Waldeyer ring
	187722004	Malignant tumor of cervical part of esophagus (disorder)
	187723009	Malignant tumor of thoracic part of esophagus (disorder)
	187724003	Malignant tumor of abdominal part of esophagus (disorder)
	187725002	Malignant tumor of upper third of esophagus (disorder)
	187726001	Malignant tumor of middle third of esophagus (disorder)
	187727005	Malignant tumor of lower third of esophagus (disorder)
	187732006	Malignant tumor of cardia (disorder)
	187733001	Malignant neoplasm of cardiac orifice of stomach (disorder)
	187734007	Malignant neoplasm of cardioesophageal junction of stomach (disorder)
	187736009	Malignant tumor of pylorus (disorder)
	187738005	Malignant neoplasm of pyloric canal of stomach (disorder)
	187740000	Malignant tumor of pyloric antrum (disorder)
	187741001	Malignant tumor of fundus of stomach (disorder)
	187742008	Malignant tumor of body of stomach (disorder)
	187752007	Malignant tumor of Meckel diverticulum
	187757001	Malignant neoplasm, overlapping lesion of colon (disorder)
	187760008	Malignant neoplasm of rectum, rectosigmoid junction and anus (disorder)
	187767006	Malignant neoplasm of liver and intrahepatic bile ducts (disorder)
	187769009	Primary carcinoma of liver (disorder)
	187773007	Malignant neoplasm of interlobular bile ducts (disorder)
	187776004	Malignant neoplasm of intrahepatic canaliculi (disorder)
	187777008	Malignant neoplasm of intrahepatic gall duct (disorder)
	187784000	Malignant neoplasm of hepatic duct (disorder)
	187786003	Malignant neoplasm of sphincter of Oddi (disorder)
	187791002	Malignant tumor of body of pancreas (disorder)
	187792009	Malignant tumor of tail of pancreas (disorder)
	187793004	Malignant tumor of pancreatic duct (disorder)
	187794005	Malignant tumor of Islets of Langerhans (disorder)
	187798008	Malignant neoplasm of ectopic pancreatic tissue (disorder)
	187801002	Malignant tumor of peritoneum and retroperitoneum (disorder)
	187803004	Malignant neoplasm of perinephric tissue (disorder)
	187804005	Malignant neoplasm of retrocecal tissue (disorder)
	187807003	Overlapping malignant lesion of retroperitoneum and peritoneum (disorder)
	187808008	Malignant neoplasm of specified parts of peritoneum (disorder)
	187809000	Malignant neoplasm of mesocolon (disorder)
	187810005	Malignant neoplasm of mesocecum (disorder)
	187811009	Malignant neoplasm of mesorectum (disorder)
	187814001	Malignant neoplasm of the pouch of Douglas (disorder)
	187821001	Angiosarcoma of spleen (disorder)
	187822008	Fibrosarcoma of spleen (disorder)
	187824009	Malignant neoplasm, overlapping lesion of digestive system (disorder)
	187828007	Malignant neoplasm of nasal cavities, middle ear and accessory sinuses (disorder)
	187829004	Malignant neoplasm of cartilage of nose (disorder)
	187830009	Malignant neoplasm of nasal conchae (disorder)
	187831008	Malignant tumor of nasal vestibule (disorder)
	187833006	Malignant neoplasm of auditory tube, middle ear and mastoid air cells (disorder)
	187834000	Malignant tumor of Eustachian tube (disorder)
	187835004	Malignant tumor of tympanic cavity (disorder)
	187836003	Malignant tumor of tympanic antrum (disorder)
	187838002	Malignant neoplasm, overlapping lesion of accessory sinuses (disorder)
	187841006	Malignant tumor of glottis (disorder)
	187842004	Malignant tumor of supraglottis (disorder)
	187843009	Malignant neoplasm of arytenoid cartilage (disorder)
	187844003	Malignant neoplasm of cricoid cartilage (disorder)
	187845002	Malignant neoplasm of cuneiform cartilage (disorder)
	187846001	Malignant neoplasm of thyroid cartilage (disorder)
	187853005	Malignant neoplasm of cartilage of trachea (disorder)
	187854004	Malignant neoplasm of mucosa of trachea (disorder)
	187857006	Malignant neoplasm of carina of bronchus (disorder)
	187861000	Malignant neoplasm of upper lobe bronchus (disorder)
	187862007	Malignant neoplasm of upper lobe of lung (disorder)
	187864008	Malignant neoplasm of middle lobe, bronchus or lung (disorder)
	187865009	Malignant neoplasm of middle lobe bronchus (disorder)
	187866005	Malignant neoplasm of middle lobe of lung (disorder)
	187868006	Malignant neoplasm of lower lobe, bronchus or lung (disorder)
	187869003	Malignant neoplasm of lower lobe bronchus (disorder)
	187870002	Malignant neoplasm of lower lobe of lung (disorder)
	187881004	Malignant neoplasm of thymus, heart and mediastinum (disorder)
	187900002	Malignant neoplasm of bones of skull and face (disorder)
	187903000	Malignant neoplasm of malar bone (disorder)
	187906008	Malignant neoplasm of orbital bone (disorder)
	187916000	Malignant neoplasm of cervical vertebra (disorder)
	187917009	Malignant neoplasm of thoracic vertebra (disorder)
	187918004	Malignant neoplasm of lumbar vertebra (disorder)
	187920001	Malignant neoplasm of ribs and/or sternum and/or clavicle (disorder)
	187925006	Malignant neoplasm of costal cartilage (disorder)
	187926007	Malignant neoplasm of costovertebral joint (disorder)
	187927003	Malignant neoplasm of xiphoid process (disorder)
	187929000	Malignant neoplasm of scapula and long bones of upper arm (disorder)
	187932002	Malignant neoplasm of humerus (disorder)
	187937008	Malignant neoplasm of carpal bone - scaphoid (disorder)
	187938003	Malignant neoplasm of carpal bone - lunate (disorder)
	187939006	Malignant neoplasm of carpal bone - triquetrum (disorder)
	187940008	Malignant neoplasm of carpal bone - pisiform (disorder)
	187941007	Malignant neoplasm of carpal bone - trapezium (disorder)
	187942000	Malignant neoplasm of carpal bone - trapezoid (disorder)
	187943005	Malignant neoplasm of carpal bone - capitate (disorder)
	187944004	Malignant neoplasm of carpal bone - hamate (disorder)
	187945003	Malignant neoplasm of first metacarpal bone (disorder)
	187946002	Malignant neoplasm of second metacarpal bone (disorder)
	187947006	Malignant neoplasm of third metacarpal bone (disorder)
	187948001	Malignant neoplasm of fourth metacarpal bone (disorder)
	187949009	Malignant neoplasm of fifth metacarpal bone (disorder)
	187950009	Malignant neoplasm of phalanges of hand (disorder)
	187952001	Malignant neoplasm of pelvic bones, sacrum and coccyx (disorder)
	187956003	Malignant neoplasm of sacral vertebra (disorder)
	187957007	Malignant neoplasm of coccygeal vertebra (disorder)
	187967002	Malignant neoplasm of calcaneum (disorder)
	187968007	Malignant neoplasm of medial cuneiform (disorder)
	187969004	Malignant neoplasm of intermediate cuneiform (disorder)
	187970003	Malignant neoplasm of lateral cuneiform (disorder)
	187972006	Malignant neoplasm of navicular (disorder)
	187973001	Malignant neoplasm of first metatarsal bone (disorder)
	187974007	Malignant neoplasm of second metatarsal bone (disorder)
	187975008	Malignant neoplasm of third metatarsal bone (disorder)
	187976009	Malignant neoplasm of fourth metatarsal bone (disorder)
	187977000	Malignant neoplasm of fifth metatarsal bone (disorder)
	187978005	Malignant neoplasm of phalanges of foot (disorder)
	187987001	Malignant neoplasm of cartilage of ear (disorder)
	187988006	Malignant neoplasm of tarsus of eyelid (disorder)
	187989003	Malignant neoplasm soft tissues of cervical spine (disorder)
	187991006	Malignant neoplasm of connective and soft tissue of upper limb and shoulder (disorder)
	187992004	Malignant neoplasm of connective and soft tissue of shoulder (disorder)
	187993009	Malignant neoplasm of connective and soft tissue, upper arm (disorder)
	187994003	Malignant neoplasm of connective and soft tissue of forearm (disorder)
	187995002	Malignant neoplasm of connective and soft tissue of hand (disorder)
	187996001	Malignant neoplasm of connective and soft tissue of finger (disorder)
	187997005	Malignant neoplasm of connective and soft tissue of thumb (disorder)
	187999008	Malignant neoplasm of connective and soft tissue of hip and lower limb (disorder)
	188000002	Malignant neoplasm of connective and soft tissue of hip (disorder)
	188001003	Malignant neoplasm of connective and soft tissue of thigh and upper leg (disorder)
	188002005	Malignant neoplasm of connective and soft tissue of popliteal space (disorder)
	188003000	Malignant neoplasm of connective and soft tissue of lower leg (disorder)
	188004006	Malignant neoplasm of connective and soft tissue of foot (disorder)
	188005007	Malignant neoplasm of connective and soft tissue of toe (disorder)
	188006008	Malignant neoplasm of connective and soft tissue of great toe (disorder)
	188009001	Malignant neoplasm of connective and soft tissue of thorax (disorder)
	188010006	Malignant neoplasm of connective and soft tissue of axilla (disorder)
	188013008	Malignant neoplasm of connective and soft tissues of thoracic spine (disorder)
	188015001	Malignant neoplasm of connective and soft tissue of abdomen (disorder)
	188016000	Malignant neoplasm of connective and soft tissue of abdominal wall (disorder)
	188017009	Malignant neoplasm of connective and soft tissues of lumbar spine (disorder)
	188019007	Malignant neoplasm of connective and soft tissue of pelvis (disorder)
	188020001	Malignant neoplasm of connective and soft tissue of buttock (disorder)
	188021002	Malignant neoplasm of connective and soft tissue of inguinal region (disorder)
	188022009	Malignant neoplasm of connective and soft tissue of perineum (disorder)
	188023004	Malignant neoplasm of connective and soft tissue of sacrum or coccyx (disorder)
	188029000	Kaposi's sarcoma of soft tissue (disorder)
	188030005	Malignant melanoma of lip (disorder)
	188032002	Malignant melanoma of ear and/or external auditory canal (disorder)
	188033007	Malignant melanoma of auricle (ear) (disorder)
	188034001	Malignant melanoma of external auditory meatus (disorder)
	188038003	Malignant melanoma of chin (disorder)
	188040008	Malignant melanoma of forehead (disorder)
	188042000	Malignant melanoma of temple (disorder)
	188044004	Malignant melanoma of scalp and/or neck (disorder)
	188045003	Malignant melanoma of scalp (disorder)
	188046002	Malignant melanoma of neck (disorder)
	188049009	Malignant melanoma of axilla (disorder)
	188050009	Malignant melanoma of breast (disorder)
	188051008	Malignant melanoma of buttock (disorder)
	188052001	Malignant melanoma of groin (disorder)
	188054000	Malignant melanoma of perineum (disorder)
	188055004	Malignant melanoma of umbilicus (disorder)
	188060000	Malignant melanoma of shoulder (disorder)
	188061001	Malignant melanoma of upper arm (disorder)
	188062008	Malignant melanoma of forearm (disorder)
	188063003	Malignant melanoma of hand (disorder)
	188064009	Malignant melanoma of finger (disorder)
	188065005	Malignant melanoma of thumb (disorder)
	188067002	Malignant melanoma of lower limb and hip (disorder)
	188068007	Malignant melanoma of hip (disorder)
	188069004	Malignant melanoma of thigh (disorder)
	188070003	Malignant melanoma of knee (disorder)
	188071004	Malignant melanoma of popliteal fossa area (disorder)
	188072006	Malignant melanoma of lower leg (disorder)
	188073001	Malignant melanoma of ankle (disorder)
	188074007	Malignant melanoma of heel (disorder)
	188075008	Malignant melanoma of foot (disorder)
	188076009	Malignant melanoma of toe (disorder)
	188077000	Malignant melanoma of great toe (disorder)
	1881000119103	History of plasmacytoma (situation)
	188102008	Malignant neoplasm of scalp and/or skin of neck (disorder)
	188147009	Malignant neoplasm of nipple and areola of female breast (disorder)
	188151006	Malignant neoplasm of central part of female breast (disorder)
	188152004	Malignant neoplasm of upper-inner quadrant of female breast (disorder)
	188153009	Malignant neoplasm of lower-inner quadrant of female breast (disorder)
	188154003	Malignant neoplasm of upper-outer quadrant of female breast (disorder)
	188155002	Malignant neoplasm of lower-outer quadrant of female breast (disorder)
	188156001	Malignant neoplasm of axillary tail of female breast (disorder)
	188157005	Malignant neoplasm, overlapping lesion of breast (disorder)
	188159008	Malignant neoplasm of ectopic site of female breast (disorder)
	188163001	Malignant neoplasm of nipple and areola of male breast (disorder)
	188168005	Malignant neoplasm of ectopic site of male breast (disorder)
	188176007	Malignant neoplasm of endocervical canal (disorder)
	188177003	Malignant neoplasm of endocervical gland (disorder)
	188180002	Malignant neoplasm, overlapping lesion of cervix uteri (disorder)
	188183000	Malignant neoplasm of cervical stump (disorder)
	188184006	Malignant neoplasm of squamocolumnar junction of cervix (disorder)
	188188009	Choriocarcinoma (disorder)
	188189001	Malignant neoplasm of corpus uteri, excluding isthmus (disorder)
	188190005	Malignant neoplasm of cornu of corpus uteri (disorder)
	188191009	Malignant neoplasm of fundus of corpus uteri (disorder)
	188192002	Malignant neoplasm of endometrium of corpus uteri (disorder)
	188193007	Malignant neoplasm of myometrium of corpus uteri (disorder)
	188195000	Malignant neoplasm of isthmus of uterine body (disorder)
	188198003	Malignant neoplasm of overlapping lesion of corpus uteri (disorder)
	188204000	Malignant neoplasm of round ligament (disorder)
	188208002	Malignant neoplasm of Gartner's duct (disorder)
	188209005	Malignant neoplasm of vaginal vault (disorder)
	188211001	Malignant neoplasm of greater vestibular (Bartholin's) gland (disorder)
	188219004	Malignant tumor of undescended testis (disorder)
	188220005	Malignant tumor of ectopic testis (disorder)
	188230001	Malignant tumor of body of penis (disorder)
	188234005	Malignant tumor of seminal vesicle (disorder)
	188235006	Malignant tumor of tunica vaginalis (disorder)
	188239000	Malignant tumor of trigone of urinary bladder (disorder)
	188240003	Malignant tumor of vault of bladder (disorder)
	188241004	Malignant neoplasm of lateral wall of urinary bladder (disorder)
	188242006	Malignant neoplasm of anterior wall of urinary bladder (disorder)
	188243001	Malignant neoplasm of posterior wall of urinary bladder (disorder)
	188244007	Malignant tumor of bladder neck (disorder)
	188245008	Malignant tumor of ureteric orifice (disorder)
	188247000	Malignant neoplasm, overlapping lesion of bladder (disorder)
	188250002	Malignant tumor of kidney parenchyma (disorder)
	188251003	Hypernephroma (disorder)
	188252005	Malignant tumor of renal calyx (disorder)
	188253000	Malignant tumor of pelviureteric junction (disorder)
	188256008	Malignant neoplasm of overlapping lesion of urinary organs (disorder)
	188261005	Malignant neoplasm of eyeball excluding conjunctiva, cornea, retina and choroid (disorder)
	188263008	Malignant tumor of ciliary body (disorder)
	188264002	Malignant tumor of iris (disorder)
	188265001	Malignant neoplasm of crystalline lens (disorder)
	188266000	Malignant neoplasm of sclera (disorder)
	188268004	Malignant neoplasm of connective tissue of orbit (disorder)
	188269007	Malignant neoplasm of extraocular muscle of orbit (disorder)
	188272000	Malignant tumor of lacrimal gland (disorder)
	188273005	Malignant neoplasm of lacrimal sac (disorder)
	188274004	Malignant neoplasm of nasolacrimal duct (disorder)
	188280007	Malignant neoplasm of cerebrum (excluding lobes and ventricles) (disorder)
	188281006	Malignant neoplasm of basal ganglia (disorder)
	188282004	Malignant neoplasm of cerebral cortex (disorder)
	188283009	Malignant neoplasm of corpus striatum (disorder)
	188285002	Malignant neoplasm of globus pallidus (disorder)
	188286001	Malignant tumor of hypothalamus (disorder)
	188287005	Malignant neoplasm of thalamus (disorder)
	188289008	Malignant neoplasm of hippocampus (disorder)
	188290004	Malignant neoplasm of uncus (disorder)
	188292007	Malignant tumor of choroid plexus (disorder)
	188293002	Malignant neoplasm of floor of cerebral ventricle (disorder)
	188295009	Malignant neoplasm of cerebral peduncle (disorder)
	188296005	Malignant neoplasm of medulla oblongata (disorder)
	188297001	Malignant neoplasm of midbrain (disorder)
	188298006	Malignant neoplasm of pons (disorder)
	188301005	Malignant neoplasm of corpus callosum (disorder)
	188302003	Malignant neoplasm of tapetum (disorder)
	188307009	Malignant tumor of cranial nerve (disorder)
	188308004	Malignant neoplasm of olfactory bulb (disorder)
	188312005	Malignant neoplasm of cerebral dura mater (disorder)
	188313000	Malignant neoplasm of cerebral arachnoid mater (disorder)
	188315007	Malignant neoplasm of cerebral pia mater (disorder)
	188317004	Malignant neoplasm of spinal dura mater (disorder)
	188318009	Malignant neoplasm of spinal arachnoid mater (disorder)
	188319001	Malignant neoplasm of spinal pia mater (disorder)
	188321006	Malignant neoplasm of peripheral nerves and autonomic nervous system (disorder)
	188322004	Malignant neoplasm of peripheral nerves of head, face and neck (disorder)
	188323009	Malignant neoplasm of peripheral nerves of upper limb, including shoulder (disorder)
	188324003	Malignant neoplasm of peripheral nerves of lower limb, including hip (disorder)
	188325002	Malignant neoplasm of peripheral nerve of thorax (disorder)
	188326001	Malignant neoplasm of peripheral nerve of abdomen (disorder)
	188327005	Malignant neoplasm of peripheral nerve of pelvis (disorder)
	188339002	Malignant neoplasm of pituitary gland and craniopharyngeal duct (disorder)
	188340000	Malignant tumor of craniopharyngeal duct (disorder)
	188353002	Malignant neoplasm of head, neck and face (disorder)
	188361007	Malignant neoplasm of thorax (disorder)
	188366002	Malignant neoplasm of abdomen (disorder)
	188445006	Secondary malignant neoplasm of retroperitoneum and peritoneum (disorder)
	188454009	Secondary malignant neoplasm of skin of head (disorder)
	188458007	Secondary malignant neoplasm of skin of shoulder and arm (disorder)
	188459004	Secondary malignant neoplasm of skin of hip and leg (disorder)
	188462001	Secondary malignant neoplasm of brain and spinal cord (disorder)
	188469005	Secondary malignant neoplasm of cervix uteri (disorder)
	188471005	Secondary malignant neoplasm of epididymis and vas deferens (disorder)
	188478004	Malignant neoplasms of independent (primary) multiple sites (disorder)
	188487008	Lymphosarcoma and reticulosarcoma (disorder)
	188489006	Reticulosarcoma of lymph nodes of head, face and neck (disorder)
	188492005	Reticulosarcoma of lymph nodes of axilla and upper limb (disorder)
	188493000	Reticulosarcoma of lymph nodes of inguinal region and lower limb (disorder)
	188498009	Lymphosarcoma (disorder)
	188500005	Lymphosarcoma of lymph nodes of head, face and neck (disorder)
	188501009	Lymphosarcoma of intrathoracic lymph nodes (disorder)
	188502002	Lymphosarcoma of intra-abdominal lymph nodes (disorder)
	188503007	Lymphosarcoma of lymph nodes of axilla and upper limb (disorder)
	188504001	Lymphosarcoma of lymph nodes of inguinal region and lower limb (disorder)
	188505000	Lymphosarcoma of intrapelvic lymph nodes (disorder)
	188506004	Lymphosarcoma of spleen (disorder)
	188507008	Lymphosarcoma of lymph nodes of multiple sites (disorder)
	188510001	Burkitt's lymphoma of lymph nodes of head, face and neck (disorder)
	188511002	Burkitt tumor of intrathoracic lymph nodes
	188512009	Burkitt's tumor of intra-abdominal lymph nodes
	188513004	Burkitt's lymphoma of lymph nodes of axilla and upper limb (disorder)
	188514005	Burkitt's lymphoma of lymph nodes of inguinal region and lower limb (disorder)
	188515006	Burkitt's tumor of intrapelvic lymph nodes
	188516007	Burkitt tumor of spleen
	188517003	Burkitt tumor of lymph nodes of multiple sites
	188524002	Hodgkin's paragranuloma of intrathoracic lymph nodes (disorder)
	188526000	Hodgkin's paragranuloma of intra-abdominal lymph nodes (disorder)
	188529007	Hodgkin's paragranuloma of intrapelvic lymph nodes (disorder)
	188531003	Hodgkin's paragranuloma of lymph nodes of multiple sites (disorder)
	188534006	Hodgkin's granuloma of lymph nodes of head, face and neck (disorder)
	188536008	Hodgkin's granuloma of intra-abdominal lymph nodes (disorder)
	188537004	Hodgkin's granuloma of lymph nodes of axilla and upper limb (disorder)
	188538009	Hodgkin's granuloma of lymph nodes of inguinal region and lower limb (disorder)
	188541000	Hodgkin's granuloma of lymph nodes of multiple sites (disorder)
	188544008	Hodgkin's sarcoma of lymph nodes of head, face and neck (disorder)
	188547001	Hodgkin's sarcoma of lymph nodes of axilla and upper limb (disorder)
	188548006	Hodgkin's sarcoma of lymph nodes of inguinal region and lower limb (disorder)
	188551004	Hodgkin's sarcoma of lymph nodes of multiple sites (disorder)
	188554007	Hodgkin's disease, lymphocytic-histiocytic predominance of lymph nodes of head, face and neck (disorder)
	188558005	Hodgkin's disease, lymphocytic-histiocytic predominance of lymph nodes of axilla and upper limb (disorder)
	188559002	Hodgkin's disease, lymphocytic-histiocytic predominance of lymph nodes of inguinal region and lower limb (disorder)
	188562004	Hodgkin's disease, lymphocytic-histiocytic predominance of lymph nodes of multiple sites (disorder)
	188565002	Hodgkin's disease, nodular sclerosis of lymph nodes of head, face and neck (disorder)
	188566001	Hodgkin's disease, nodular sclerosis of intrathoracic lymph nodes (disorder)
	188567005	Hodgkin's disease, nodular sclerosis of intra-abdominal lymph nodes (disorder)
	188568000	Hodgkin's disease, nodular sclerosis of lymph nodes of axilla and upper limb (disorder)
	188569008	Hodgkin's disease, nodular sclerosis of lymph nodes of inguinal region and lower limb (disorder)
	188570009	Hodgkin's disease, nodular sclerosis of intrapelvic lymph nodes (disorder)
	188572001	Hodgkin's disease, nodular sclerosis of lymph nodes of multiple sites (disorder)
	188575004	Hodgkin's disease, mixed cellularity of lymph nodes of head, face and neck (disorder)
	188576003	Hodgkin's disease, mixed cellularity of intrathoracic lymph nodes (disorder)
	188577007	Hodgkin's disease, mixed cellularity of intra-abdominal lymph nodes (disorder)
	188578002	Hodgkin's disease, mixed cellularity of lymph nodes of axilla and upper limb (disorder)
	188579005	Hodgkin's disease, mixed cellularity of lymph nodes of inguinal region and lower limb (disorder)
	188580008	Hodgkin's disease, mixed cellularity of intrapelvic lymph nodes (disorder)
	188582000	Hodgkin's disease, mixed cellularity of lymph nodes of multiple sites (disorder)
	188585003	Hodgkin's disease, lymphocytic depletion of lymph nodes of head, face and neck (disorder)
	188586002	Hodgkin's disease, lymphocytic depletion of intrathoracic lymph nodes (disorder)
	188587006	Hodgkin's disease, lymphocytic depletion of intra-abdominal lymph nodes (disorder)
	188589009	Hodgkin's disease, lymphocytic depletion of lymph nodes of axilla and upper limb (disorder)
	188590000	Hodgkin's disease, lymphocytic depletion of lymph nodes of inguinal region and lower limb (disorder)
	188591001	Hodgkin's disease, lymphocytic depletion of intrapelvic lymph nodes (disorder)
	188592008	Hodgkin's disease, lymphocytic depletion of spleen (disorder)
	188593003	Hodgkin's disease, lymphocytic depletion of lymph nodes of multiple sites (disorder)
	188609000	Nodular lymphoma of lymph nodes of head, face and neck (disorder)
	188612002	Nodular lymphoma of lymph nodes of axilla and upper limb (disorder)
	188613007	Nodular lymphoma of lymph nodes of inguinal region and lower limb (disorder)
	188627002	Mycosis fungoides of lymph nodes of multiple sites (disorder)
	188630009	Sézary's disease of lymph nodes of head, face and neck (disorder)
	188631008	Sézary's disease of intrathoracic lymph nodes (disorder)
	188632001	Sézary's disease of intra-abdominal lymph nodes (disorder)
	188633006	Sézary's disease of lymph nodes of axilla and upper limb (disorder)
	188634000	Sézary's disease of lymph nodes of inguinal region and lower limb (disorder)
	188635004	Sézary's disease of intrapelvic lymph nodes (disorder)
	188637007	Sézary's disease of lymph nodes of multiple sites (disorder)
	188640007	Malignant histiocytosis of lymph nodes of head, face and neck (disorder)
	188641006	Malignant histiocytosis of lymph nodes of axilla and upper limb (disorder)
	188642004	Malignant histiocytosis of lymph nodes of inguinal region and lower limb (disorder)
	188645002	Leukemic reticuloendotheliosis of lymph nodes of head, face and neck (disorder)
	188648000	Leukemic reticuloendotheliosis of lymph nodes of axilla and upper limb (disorder)
	188649008	Leukemic reticuloendotheliosis of lymph nodes of inguinal region and lower limb (disorder)
	188660004	Malignant mast cell tumors (disorder)
	188662007	Mast cell malignancy of lymph nodes of head, face and neck (disorder)
	188663002	Mast cell malignancy of intrathoracic lymph nodes (disorder)
	188664008	Mast cell malignancy of intra-abdominal lymph nodes (disorder)
	188665009	Mast cell malignancy of lymph nodes of axilla and upper limb (disorder)
	188666005	Mast cell malignancy of lymph nodes of inguinal region and lower limb (disorder)
	188667001	Mast cell malignancy of intrapelvic lymph nodes (disorder)
	188668006	Malignant mast cell tumor of spleen
	188669003	Malignant mast cell tumor of lymph nodes of multiple sites
	188672005	Follicular non-Hodgkin's mixed small cleaved and large cell lymphoma (disorder)
	188674006	Diffuse malignant lymphoma - small non-cleaved cell (disorder)
	188675007	Malignant lymphoma - small cleaved cell (disorder)
	188676008	Malignant lymphoma - mixed small and large cell (disorder)
	188679001	Diffuse non-Hodgkin's lymphoma undifferentiated (diffuse) (disorder)
	188691005	Malignant immunoproliferative small intestinal disease (disorder)
	188718006	Malignant plasma cell neoplasm, extramedullary plasmacytoma (disorder)
	188725004	Lymphoid leukemia (disorder)
	188726003	Subacute lymphoid leukemia (disorder)
	188728002	Aleukemic lymphoid leukemia (disorder)
	188729005	Adult T-cell leukemia (disorder)
	188732008	Myeloid leukemia (disorder)
	188733003	Chronic eosinophilic leukemia (disorder)
	188734009	Chronic neutrophilic leukemia (disorder)
	188736006	Subacute myeloid leukemia (disorder)
	188737002	Chloroma (disorder)
	188738007	Granulocytic sarcoma (disorder)
	188741003	Aleukemic myeloid leukemia (disorder)
	188744006	Monocytic leukemia (disorder)
	188745007	Chronic monocytic leukemia (disorder)
	188746008	Subacute monocytic leukemia (disorder)
	188748009	Aleukemic monocytic leukemia (disorder)
	188754005	Megakaryocytic leukemia (disorder)
	188768003	Myelomonocytic leukemia (disorder)
	188770007	Subacute myelomonocytic leukemia (disorder)
	189509003	Refractory anemia without sideroblasts, so stated (disorder)
	189815007	Pulmonary blastoma (disorder)
	189847002	Malignant teratoma (disorder)
	190030009	Compound leukemias (disorder)
	190818004	Waldenström macroglobulinemia (disorder)
	190955000	Histiocytosis X syndrome (disorder)
	20224008	Delta heavy chain disease (disorder)
	208041000119100	Primary adenocarcinoma of endocervix (disorder)
	21851000119103	Malignant pheochromocytoma (disorder)
	226521000119108	Primary malignant tumor of nasopharynx
	230156002	Malignant meningitis (disorder)
	231829006	Malignant neoplasm of eyelid (disorder)
	231831002	Squamous cell carcinoma of eyelid (disorder)
	231833004	Sebaceous adenocarcinoma of eyelid (disorder)
	231834005	Malignant melanoma of eyelid (disorder)
	231835006	Kaposi's sarcoma of eyelid (disorder)
	232075002	Lymphoma of retina (disorder)
	233940007	Pulmonary tumor embolism (disorder)
	234941000119100	Malignant glioma of eye (disorder)
	235965006	Malignant cystic tumor of exocrine pancreas (disorder)
	235966007	Cystadenocarcinoma of pancreas (disorder)
	236005001	Malignant ascites (disorder)
	236512004	Leukemic infiltrate of kidney (disorder)
	236513009	Lymphoma of kidney (disorder)
	236811000119101	Paget disease of anal canal (disorder)
	237252008	Placental site trophoblastic tumor (disorder)
	237833006	Carcinoid crisis (disorder)
	238636003	Malignant acanthosis nigricans (disorder)
	239297008	Lymphomatoid granulomatosis of lung (disorder)
	240163000	Malignant neoplasm of nasopharyngeal wall (disorder)
	240531002	African Burkitt's lymphoma (disorder)
	240794006	Splenic schistosomal giant cell lymphoma (disorder)
	24111000119105	Primary squamous cell carcinoma of upper limb (disorder)
	241861008	Metastatic malignant neoplasm to nasopharynx (disorder)
	242862004	Secondary malignant neoplasm of nasopharyngeal wall (disorder)
	242951000119108	Primary squamous cell carcinoma of vermilion border of lip (disorder)
	25050002	Alpha heavy chain disease, respiratory form (disorder)
	253000007	Neuroendocrine carcinoma (disorder)
	253001006	Merkel cell carcinoma (disorder)
	253003009	Carcinoid bronchial adenoma (disorder)
	253006001	Somatostatinoma (disorder)
	253017000	Klatskin tumor
	253018005	Fibrolamellar hepatocellular carcinoma (disorder)
	253042009	Myxoid dermatofibrosarcoma protuberans (disorder)
	253096008	Peripheral neuroectodermal tumor (disorder)
	254389005	Carcinoma of vermilion border of upper lip (disorder)
	254390001	Carcinoma of vermilion border of lower lip (disorder)
	254393004	Carcinoma of frenum of lip (disorder)
	254398008	Carcinoma of frenum of upper lip (disorder)
	254402004	Carcinoma of frenum of lower lip (disorder)
	254404003	Carcinoma of commissure of lip (disorder)
	254408000	Malignant tumor of anterior two-thirds of tongue - lateral margin (disorder)
	254412006	Malignant tumor of tip of tongue (disorder)
	254417000	Carcinoma of frenum linguae (disorder)
	254423005	Carcinoma of lingual tonsil (disorder)
	254424004	Carcinoma of upper gum (disorder)
	254425003	Carcinoma of lower gum (disorder)
	254427006	Carcinoma of anterior part of floor of mouth (disorder)
	254431000	Carcinoma of lateral part of floor of mouth (disorder)
	254434008	Carcinoma of hard palate (disorder)
	254435009	Carcinoma of soft palate (disorder)
	254436005	Carcinoma of uvula (disorder)
	254437001	Squamous cell carcinoma of buccal mucosa (disorder)
	254441002	Carcinoma of upper buccal sulcus (disorder)
	254445006	Carcinoma of lower buccal sulcus (disorder)
	254450000	Carcinoma of upper labial sulcus (disorder)
	254454009	Carcinoma of lower labial sulcus (disorder)
	254457002	Carcinoma of retromolar area (disorder)
	254459004	Malignant tumor of anterior pillar of fauces (disorder)
	254462001	Carcinoma of parotid gland (disorder)
	254465004	Carcinoma of submandibular gland (disorder)
	254466003	Carcinoma of sublingual gland (disorder)
	254474002	Malignant tumor of nasal skeleton (disorder)
	254478004	Malignant tumor of inferior turbinate (disorder)
	254481009	Malignant tumor of middle turbinate (disorder)
	254484001	Malignant tumor of posterior margin of nasal septum and choanae (disorder)
	254503007	Malignant tumor of inferior surface of soft palate (disorder)
	254509006	Malignant tumor of anterior commissure (disorder)
	254513004	Malignant tumor of posterior commissure (disorder)
	254517003	Malignant tumor of suprahyoid epiglottis (disorder)
	254520006	Malignant tumor of infrahyoid epiglottis (disorder)
	254526000	Malignant tumor of laryngeal ventricle (disorder)
	254530002	Malignant tumor of parapharyngeal space (disorder)
	254535007	Carcinoma of cervical part of esophagus (disorder)
	254539001	Carcinoma of thoracic part of esophagus (disorder)
	254543002	Carcinoma of abdominal part of esophagus (disorder)
	254547001	Carcinoma of upper third of esophagus (disorder)
	254549003	Carcinoma of middle third of esophagus (disorder)
	254551004	Carcinoma of lower third of esophagus (disorder)
	254553001	Carcinoma of cardia (disorder)
	254555008	Carcinoma of fundus of stomach (disorder)
	254557000	Carcinoma of body of stomach (disorder)
	254559002	Carcinoma of pyloric antrum (disorder)
	254561006	Carcinoma of pylorus (disorder)
	254563009	Carcinoma of lesser curve of stomach (disorder)
	254567005	Carcinoma of greater curve of stomach (disorder)
	254570009	Carcinoma of duodenum (disorder)
	254582000	Adenocarcinoma of rectum (disorder)
	254586002	Malignant tumor of anorectal junction (disorder)
	254601002	Sarcoma of liver (disorder)
	254609000	Carcinoma of ampulla of Vater (disorder)
	254611009	Malignant tumor of endocrine pancreas (disorder)
	254612002	Carcinoma of endocrine pancreas (disorder)
	254619006	Adenoid cystic carcinoma of trachea (disorder)
	254620000	Squamous cell carcinoma of trachea (disorder)
	254622008	Squamous cell carcinoma of bronchus (disorder)
	254625005	Malignant tumor of lung parenchyma (disorder)
	254626006	Adenocarcinoma of lung (disorder)
	254627002	Carcinoid tumor of lung (disorder)
	254628007	Carcinoma of lung parenchyma (disorder)
	254629004	Large cell carcinoma of lung (disorder)
	254631008	Giant cell carcinoma of lung (disorder)
	254632001	Small cell carcinoma of lung (disorder)
	254633006	Oat cell carcinoma of lung (disorder)
	254634000	Squamous cell carcinoma of lung (disorder)
	254635004	Epithelioid hemangioendothelioma of lung (disorder)
	254637007	Non-small cell lung cancer (disorder)
	254638002	Pancoast tumor (disorder)
	254645002	Malignant mesothelioma of pleura (disorder)
	254653005	Spindle cell squamous carcinoma of skin (disorder)
	254707006	Malignant skin tumor with eccrine differentiation (disorder)
	254708001	Eccrine porocarcinoma of skin (disorder)
	254709009	Digital papillary eccrine carcinoma of skin (disorder)
	254711000	Adenoid cystic eccrine carcinoma of skin (disorder)
	254712007	Microcystic adnexal carcinoma of skin (disorder)
	254713002	Mucoepidermoid carcinoma of skin (disorder)
	254714008	Mucinous eccrine carcinoma of skin (disorder)
	254726003	Malignant skin tumor with apocrine differentiation (disorder)
	254730000	Superficial spreading malignant melanoma of skin (disorder)
	254731001	Nodular malignant melanoma of skin (disorder)
	254732008	Acral lentiginous malignant melanoma of skin (disorder)
	254733003	Malignant melanoma arising in intradermal nevus (disorder)
	254734009	Malignant melanoma arising in congenital nevus (disorder)
	254748009	Cutaneous fibrosarcoma (disorder)
	254764001	Peripheral neuroepithelioma (disorder)
	254771006	Cutaneous leiomyosarcoma (disorder)
	254792006	Proliferating angioendotheliomatosis (disorder)
	254794007	Angiosarcoma of skin (disorder)
	254797000	Malignant hemangiopericytoma of skin (disorder)
	254800003	Epithelioid cell sarcoma of skin (disorder)
	254824006	Malignant tumor of mesothelial tissue (disorder)
	254828009	Malignant lipomatous tumor (disorder)
	254829001	Liposarcoma (disorder)
	254837009	Malignant neoplasm of breast (disorder)
	254838004	Carcinoma of breast (disorder)
	254839007	Scirrhous carcinoma of breast (disorder)
	254840009	Inflammatory carcinoma of breast (disorder)
	254841008	Cancer en cuirasse (disorder)
	254843006	Familial cancer of breast (disorder)
	254844000	Malignant phyllodes tumor of breast (disorder)
	254849005	Malignant epithelial tumor of ovary (disorder)
	254850005	Serous papillary cystadenocarcinoma ovary (disorder)
	254851009	Mucinous cystadenocarcinoma of ovary (disorder)
	254852002	Endometrioid carcinoma ovary (disorder)
	254855000	Mixed epithelial tumor of ovary (disorder)
	254856004	Undifferentiated carcinoma of ovary (disorder)
	254860001	Malignant sex cord tumor of ovary (disorder)
	254861002	Malignant granulosa cell tumor of ovary (disorder)
	254863004	Malignant granulosa cell tumor of ovary
	254869000	Malignant germ cell tumor of ovary (disorder)
	254870004	Choriocarcinoma of ovary (disorder)
	254871000	Immature teratoma of ovary (disorder)
	254872007	Embryonal carcinoma of ovary (disorder)
	254874008	Dysgerminoma of ovary (disorder)
	254876005	Endodermal sinus tumor of ovary (disorder)
	254877001	Sarcoma of uterus (disorder)
	254878006	Endometrial carcinoma (disorder)
	254886006	Squamous cell carcinoma of cervix (disorder)
	254887002	Adenocarcinoma of cervix (disorder)
	254888007	Adenosquamous carcinoma of cervix (disorder)
	254889004	Carcinoma of cervix stage 0 (disorder)
	254893005	Carcinoma of vagina (disorder)
	254895003	Squamous cell carcinoma of vulva (disorder)
	254896002	Malignant melanoma of vulva (disorder)
	254897006	Sarcoma of vulva (disorder)
	254900004	Carcinoma of prostate (disorder)
	254904008	Carcinoma of glans penis (disorder)
	254912000	Regressed malignant testicular tumor (disorder)
	254915003	Clear cell carcinoma of kidney (disorder)
	254916002	Cystadenocarcinoma of kidney (disorder)
	254917006	Papillary cystadenocarcinoma of kidney (disorder)
	254918001	Sarcoma of kidney (disorder)
	254934003	Malignant tumor of urethral stump (disorder)
	254938000	Astrocytoma of brain (disorder)
	254940005	Oligodendroglioma of brain (disorder)
	254948003	Astrocytoma of spinal cord (disorder)
	254950006	Oligodendroglioma of spinal cord (disorder)
	254955001	Pituitary carcinoma (disorder)
	254969001	Malignant tumor of olfactory tract (disorder)
	254972008	Malignant tumor of optic nerve and sheath (disorder)
	254973003	Malignant astrocytoma of optic nerve (disorder)
	254974009	Malignant tumor of optic nerve sheath (disorder)
	254975005	Malignant meningioma of optic nerve sheath (disorder)
	254980001	Malignant tumor of acoustic vestibular nerve (disorder)
	254983004	Malignant tumor of spinal nerve and sheath (disorder)
	254986007	Malignant tumor of peripheral nerve (disorder)
	254987003	Adenoid cystic carcinoma of lacrimal gland (disorder)
	254988008	Adenocarcinoma of lacrimal gland (disorder)
	254989000	Carcinoma ex pleomorphic adenoma of lacrimal gland (disorder)
	254990009	Mucoepidermoid tumor of lacrimal gland (disorder)
	254993006	Liposarcoma of orbit (disorder)
	254994000	Rhabdomyosarcoma of orbit (disorder)
	254995004	Malignant hemangiopericytoma of orbit (disorder)
	254996003	Malignant fibrous histiocytoma of orbit (disorder)
	255003007	Squamous cell carcinoma of conjunctiva (disorder)
	255004001	Malignant melanoma of conjunctiva (disorder)
	255008003	Squamous cell carcinoma of cornea (disorder)
	255012009	Malignant melanoma of iris (disorder)
	255015006	Malignant melanoma of ciliary body (disorder)
	255016007	Adenocarcinoma of pigmented epithelium of ciliary body (disorder)
	255017003	Adenocarcinoma of non-pigmented epithelium of ciliary body (disorder)
	255021005	Malignant melanoma of choroid (disorder)
	255028004	FTC - follicular thyroid carcinoma
	255029007	PTC - papillary thyroid carcinoma
	255030002	Mixed follicular and papillary thyroid carcinoma (disorder)
	255031003	Anaplastic thyroid carcinoma (disorder)
	255032005	Medullary thyroid carcinoma (disorder)
	255035007	Adrenal carcinoma (disorder)
	255037004	Parathyroid carcinoma (disorder)
	255044008	Malignant pinealoma (disorder)
	255052006	Malignant neoplasm of unknown origin (disorder)
	255056009	Malignant tumor of head and/or neck (disorder)
	255066001	Carcinoma of genitourinary organ (disorder)
	255067005	Sarcoma of bone and connective tissue (disorder)
	255068000	Carcinoma of bone, connective tissue, skin and breast (disorder)
	255069008	Carcinoma of lip, oral cavity and/or pharynx (disorder)
	255070009	Overlapping malignant neoplasm of oral cavity and lips and salivary glands (disorder)
	255071008	Squamous cell carcinoma of lip (disorder)
	255072001	Malignant tumor of salivary gland (disorder)
	255073006	Malignant tumor of ear, nose and throat (disorder)
	255074000	Malignant tumor of nasal cavity and nasopharynx (disorder)
	255075004	Malignant tumor of lateral nasal wall (disorder)
	255077007	Malignant tumor of digestive organ (disorder)
	255078002	Malignant tumor of esophagus, stomach and duodenum (disorder)
	255081007	Carcinoma of cecum (disorder)
	255083005	Malignant tumor of anus and anal canal (disorder)
	255084004	Squamous cell carcinoma of anal margin (disorder)
	255086002	Carcinoma common bile duct (disorder)
	255087006	Malignant polyp of biliary tract (disorder)
	255088001	Malignant tumor of exocrine pancreas (disorder)
	255090000	Malignant neoplasm of carpal bones (disorder)
	255091001	Malignant neoplasm of metacarpal bones (disorder)
	255093003	Malignant skin tumor with adnexal differentiation (disorder)
	255096006	Malignant tumor of dermis (disorder)
	255101006	Sézary disease of skin (disorder)
	255102004	Angioendotheliomatosis (disorder)
	255106001	Teratoma of testis (disorder)
	255107005	Seminoma of testis (disorder)
	255108000	Carcinoma of bladder (disorder)
	255109008	Transitional cell carcinoma of bladder (disorder)
	255110003	Adenocarcinoma of bladder (disorder)
	255111004	Squamous cell carcinoma of bladder (disorder)
	255112006	Malignant tumor of pituitary and hypothalamus (disorder)
	255114007	Kaposi's sarcoma of conjunctiva (disorder)
	255115008	Kaposi's sarcoma of cornea (disorder)
	255118005	Secondary lymphangitic carcinoma (disorder)
	255119002	Lymphangitis carcinomatosa (disorder)
	255121007	Carcinomatosis of peritoneal cavity (disorder)
	255123005	Metastasis to nervous system and eye (disorder)
	255124004	Metastasis to peripheral nerve (disorder)
	255127006	Local tumor spread (disorder)
	255128001	Malignant infiltration of peripheral nerve (disorder)
	255129009	Malignant infiltration of peripheral nerve plexus (disorder)
	255191003	Localized malignant reticulohistiocytoma (disorder)
	269459004	Malignant tumor of lesser curve of stomach (disorder)
	269460009	Malignant tumor of greater curve of stomach (disorder)
	269463006	Malignant tumor of middle ear and mastoid (disorder)
	269464000	Malignant neoplasm of upper lobe, bronchus or lung (disorder)
	269467007	Malignant neoplasm of hand bones (disorder)
	269469005	Malignant neoplasm of soft tissue (disorder)
	269473008	Secondary malignant neoplasm of respiratory and digestive systems (disorder)
	269475001	Malignant tumor of lymphoid, hemopoietic AND/OR related tissue (disorder)
	269476000	Nodular lymphoma (disorder)
	269515006	Carcinoma of lip (disorder)
	269516007	Tongue carcinoma (disorder)
	269533000	Carcinoma of colon (disorder)
	269544008	Carcinoma of the rectosigmoid junction (disorder)
	269578002	Malignant melanoma of head and neck (disorder)
	269579005	Malignant melanoma of trunk (disorder)
	269580008	Malignant melanoma of upper limb (disorder)
	269581007	Malignant melanoma of lower limb (disorder)
	269616004	Secondary nodes - axilla/arm (disorder)
	269617008	Secondary nodes - inguinal/leg (disorder)
	271323007	Malignant neoplasm of lip, oral cavity and/or pharynx (disorder)
	271467005	Malignant neoplasm of bone, connective tissue, skin and breast (disorder)
	271468000	Malignant neoplasm of genitourinary organ (disorder)
	271568003	Malignant tumor of lower labial mucosa (disorder)
	271943005	Carcinoma of base of tongue (disorder)
	274084007	Palate carcinoma (disorder)
	274085008	Tonsil carcinoma (disorder)
	274087000	Malignant melanoma of eye (disorder)
	274088005	Secondary malignant neoplasm of unknown site (disorder)
	274902006	Combined hepatocellular carcinoma and cholangiocarcinoma (disorder)
	274905008	Malignant lymphoma - lymphocytic, intermediate differentiation (disorder)
	275266006	Metastasis to digestive organs (disorder)
	275394001	Carcinoma ventral surface of tongue (disorder)
	275395000	Carcinoma anterior 2/3 tongue ventrum (disorder)
	275396004	Carcinoma of anterior two-thirds of tongue - dorsal surface (disorder)
	275397008	Carcinoma of midline of tongue (disorder)
	275399006	Malignant tumor of lipstick area of lip (disorder)
	275419009	Primary vulval cancer (disorder)
	275490009	Carcinoma of tongue base - dorsal surface (disorder)
	275524009	Immunoproliferative neoplasm (disorder)
	276419004	Malignant tumor of corpus spongiosum (disorder)
	276420005	Malignant tumor of corpus cavernosum (disorder)
	276738009	Primary signet ring cell carcinoma of skin (disorder)
	276750003	Malignant tumor of skin with pilar differentiation (disorder)
	276751004	Amelanotic malignant melanoma of skin (disorder)
	276797002	Malignant tumor of fibrous tissue (disorder)
	276799004	DFSP - dermatofibrosarcoma protuberans
	276803003	Adenocarcinoma of esophagus (disorder)
	276804009	Squamous cell carcinoma of esophagus (disorder)
	276808007	Carcinoid tumor of stomach (disorder)
	276809004	Early gastric cancer (disorder)
	276810009	Late gastric cancer (disorder)
	276811008	Gastric lymphoma (disorder)
	276815004	Lymphoma of intestine (disorder)
	276821000	Malignant melanoma of anus (disorder)
	276822007	Malignant melanoma of rectum (disorder)
	276826005	Malignant glioma of brain (disorder)
	276827001	Malignant glioma of spinal cord (disorder)
	276828006	Glioblastoma multiforme of brain (disorder)
	276829003	Glioblastoma multiforme of spinal cord (disorder)
	276836002	Primary cerebral lymphoma (disorder)
	276870001	Carcinoma of fallopian tube (disorder)
	276876007	Carcinoma of Bartholin's gland (disorder)
	276952000	Squamous cell carcinoma of tongue (disorder)
	276953005	Squamous cell carcinoma of gum (disorder)
	276954004	Squamous cell carcinoma of floor of mouth (disorder)
	276962007	Squamous cell carcinoma of palate (disorder)
	276975007	Carcinoma of larynx (disorder)
	277156006	Malignant tumor of external ear (disorder)
	277461004	Anaplastic astrocytoma of brain (disorder)
	277466009	Lymphoproliferative disorder (disorder)
	277473004	B-cell chronic lymphocytic leukemia (disorder)
	277474005	B-cell chronic lymphocytic leukemia variant (disorder)
	277505007	Medulloblastoma of cerebellum (disorder)
	277530005	Malignant melanoma of meninges (disorder)
	277543005	Malignant white blood cell disorder (disorder)
	277545003	T-cell chronic lymphocytic leukemia (disorder)
	277549009	Chronic lymphocytic prolymphocytic leukemia syndrome (disorder)
	277550009	Richter's syndrome (disorder)
	277551008	Splenic lymphoma with villous lymphocytes (disorder)
	277567002	T-cell prolymphocytic leukemia (disorder)
	277568007	Hairy cell leukemia variant (disorder)
	277569004	Large granular lymphocytic leukemia (disorder)
	277570003	Lymphoma with spill (disorder)
	277571004	B-cell acute lymphoblastic leukemia (disorder)
	277572006	Precursor B-cell acute lymphoblastic leukemia
	277573001	Common acute lymphoblastic leukemia (disorder)
	277574007	Null cell acute lymphoblastic leukemia (disorder)
	277575008	T-cell acute lymphoblastic leukemia (disorder)
	277579002	Light chain myeloma (disorder)
	277580004	Non-secretory myeloma (disorder)
	277587001	Juvenile chronic myeloid leukemia (disorder)
	277589003	Atypical chronic myeloid leukemia (disorder)
	277597005	Myelodysplastic syndrome with isolated del(5q) (disorder)
	277601005	Acute monoblastic leukemia (disorder)
	277602003	Acute megakaryoblastic leukemia (disorder)
	277604002	Acute eosinophilic leukemia (disorder)
	277605001	Tumor lysis syndrome (disorder)
	277609007	Hodgkin's disease, lymphocytic predominance - diffuse (disorder)
	277610002	Hodgkin's disease, nodular sclerosis - lymphocytic predominance (disorder)
	277611003	Hodgkin's disease, nodular sclerosis - mixed cellularity (disorder)
	277612005	Hodgkin's disease, nodular sclerosis - lymphocytic depletion (disorder)
	277613000	Cutaneous/peripheral T-cell lymphoma (disorder)
	277614006	Prethymic and thymic T-cell lymphoma/leukemia (disorder)
	277615007	Low grade B-cell lymphoma (disorder)
	277616008	Diffuse low grade B-cell lymphoma (disorder)
	277617004	High grade B-cell lymphoma (disorder)
	277618009	Follicular low grade B-cell lymphoma (disorder)
	277619001	B-cell prolymphocytic leukemia (disorder)
	277622004	Mucosa-associated lymphoma (disorder)
	277623009	Monocytoid B-cell lymphoma (disorder)
	277624003	Follicular malignant lymphoma - mixed cell type (disorder)
	277625002	Follicular malignant lymphoma - small cleaved cell (disorder)
	277626001	Diffuse high grade B-cell lymphoma (disorder)
	277627005	Nodular high grade B-cell lymphoma (disorder)
	277628000	Diffuse malignant lymphoma - large cleaved cell (disorder)
	277629008	Diffuse malignant lymphoma - large non-cleaved cell (disorder)
	277632006	Diffuse malignant lymphoma - centroblastic polymorphic (disorder)
	277637000	Large cell anaplastic lymphoma (disorder)
	277641001	Follicular malignant lymphoma - large cell (disorder)
	277642008	Low grade T-cell lymphoma (disorder)
	277643003	High grade T-cell lymphoma (disorder)
	277651000	Peripheral T-cell lymphoma - pleomorphic small cell (disorder)
	277653002	Peripheral T-cell lymphoma - pleomorphic medium and large cell (disorder)
	277654008	Enteropathy-associated T-cell lymphoma (disorder)
	277664004	Malignant lymphoma of testis (disorder)
	277782009	Malignant peritoneal local recurrence (disorder)
	278024000	Rhabdomyosarcoma of bladder (disorder)
	278042005	Malignant teratoma of mediastinum (disorder)
	278043000	Malignant seminoma of mediastinum (disorder)
	278044006	Malignant neuroma of mediastinum (disorder)
	278046008	Sarcoma of bladder (disorder)
	278050001	Sarcoma of breast (disorder)
	278051002	Malignant lymphoma of thyroid gland (disorder)
	278052009	Malignant lymphoma of breast (disorder)
	278053004	Intraductal carcinoma of breast (disorder)
	278054005	Lobular carcinoma of breast (disorder)
	278055006	Malignant Leydig cell tumor of testis (disorder)
	278057003	Sertoli cell tumor of testis (disorder)
	278060005	Endometrioid carcinoma of prostate (disorder)
	278065000	Pancoast's syndrome (disorder)
	278189009	Hypergranular promyelocytic leukemia (disorder)
	278433008	Malignant infiltration of soft tissue (disorder)
	278453007	Acute biphenotypic leukemia (disorder)
	278491007	Mixed seminoma teratoma of testis (disorder)
	280959007	Malignant tumor of lacrimal drainage structure (disorder)
	28122003	Pulmonary eosinophilic granuloma (disorder)
	281560004	Neuroblastoma of brain (disorder)
	281562007	Adrenal neuroblastoma (disorder)
	281563002	Thoracic neuroblastoma (disorder)
	281564008	Pelvic neuroblastoma (disorder)
	281565009	Paraspinal neuroblastoma (disorder)
	281566005	Abdominothoracic neuroblastoma (disorder)
	281702006	Tibial adamantinoma (disorder)
	285310000	Carcinoma of anal canal (disorder)
	285312008	Carcinoma of sigmoid colon (disorder)
	285420006	Immunoglobulin A myeloma (disorder)
	285421005	Immunoglobulin G myeloma (disorder)
	285422003	Immunoglobulin D myeloma (disorder)
	285432005	Carcinoma of cervix (disorder)
	285598005	Metastasis to trachea of unknown primary (disorder)
	285603002	Metastasis to bronchus of unknown primary (disorder)
	285604008	Metastasis to lung of unknown primary (disorder)
	285605009	Metastasis to pleura of unknown primary (disorder)
	285606005	Metastasis to heart of unknown primary (disorder)
	285607001	Metastasis to mediastinum of unknown primary (disorder)
	285608006	Metastasis to thymus of unknown primary (disorder)
	285609003	Metastasis to small intestine of unknown primary (disorder)
	285610008	Metastasis to large intestine of unknown primary (disorder)
	285611007	Metastasis to colon of unknown primary (disorder)
	285612000	Metastasis to rectum of unknown primary (disorder)
	285613005	Metastasis to liver of unknown primary (disorder)
	285614004	Metastasis to pancreas of unknown primary (disorder)
	285615003	Metastasis to spleen of unknown primary (disorder)
	285616002	Metastasis to peritoneum of unknown primary (disorder)
	285617006	Metastasis to retroperitoneum of unknown primary (disorder)
	285618001	Metastasis to bone of unknown primary (disorder)
	285619009	Metastasis to vertebral column of unknown primary (disorder)
	285631006	Metastasis to skin of unknown primary (disorder)
	285633009	Metastasis to soft tissue of unknown primary (disorder)
	285634003	Metastasis to breast of unknown primary (disorder)
	285635002	Metastasis to uterus of unknown primary (disorder)
	285637005	Metastasis to ovary of unknown primary (disorder)
	285638000	Metastasis to vagina of unknown primary (disorder)
	285639008	Metastasis to kidney of unknown primary (disorder)
	285640005	Metastasis to bladder of unknown primary (disorder)
	285641009	Metastasis to brain of unknown primary (disorder)
	285642002	Metastasis to eye of unknown primary (disorder)
	285643007	Metastasis to adrenal gland of unknown primary (disorder)
	285644001	Metastasis to lymph node of unknown primary (disorder)
	285645000	Disseminated malignancy of unknown primary (disorder)
	285769009	Acute promyelocytic leukemia - hypogranular variant (disorder)
	285776004	Intermediate grade B-cell lymphoma (disorder)
	285839005	Acute myelomonocytic leukemia - eosinophilic variant (disorder)
	286887005	Carcinoma liver and/or biliary system (disorder)
	286889008	Carcinoma of upper limb bones/scapula (disorder)
	286890004	Carcinoma of lower limb bones (disorder)
	286893002	Carcinoma of breast - upper, inner quadrant (disorder)
	286894008	Carcinoma of breast - lower, inner quadrant (disorder)
	286895009	Carcinoma of breast - upper, outer quadrant (disorder)
	286896005	Carcinoma breast - lower, outer quadrant (disorder)
	286897001	Carcinoma of breast - axillary tail (disorder)
	286899003	Carcinoma of genital organ (disorder)
	286900008	Carcinoma of epididymis/spermatic cord (disorder)
	286902000	Secondary carcinoma of gastrointestinal tract (disorder)
	29421000119105	Adenocarcinoma in adenomatous polyp (disorder)
	294301000000103	Bowel cancer detected by national screening programme (disorder)
	300988009	Transitional cell carcinoma of ureter (disorder)
	301756000	Adenocarcinoma of sigmoid colon (disorder)
	302815008	Malignant tumor of frenum of lip (disorder)
	302816009	Malignant tumor of soft tissue of head, face and neck (disorder)
	302817000	Malignant tumor of unknown origin or ill-defined site (disorder)
	302835009	Chromaffin tumor
	302837001	Lentigo maligna melanoma (disorder)
	302841002	Malignant lymphoma - small lymphocytic (disorder)
	302842009	Diffuse malignant lymphoma - centroblastic (disorder)
	302845006	Nodular malignant lymphoma, lymphocytic - well differentiated (disorder)
	302847003	Rhabdomyosarcoma (disorder)
	302848008	Nodular malignant lymphoma, lymphocytic - intermediate differentiation (disorder)
	302849000	Nephroblastoma (disorder)
	302851001	Synovial sarcoma (disorder)
	302855005	Subacute leukemia (disorder)
	302856006	Aleukemic leukemia (disorder)
	303012000	Malignant tumor of posterior wall of hypopharynx (disorder)
	303017006	Malignant lymphoma, convoluted cell type (disorder)
	303055001	Malignant lymphoma, follicular center cell (disorder)
	303056000	Malignant lymphoma, follicular center cell, cleaved (disorder)
	303057009	Malignant lymphoma, follicular center cell, non-cleaved (disorder)
	303194003	Metastasis to head and neck lymph node (disorder)
	303201005	Metastasis to multiple lymph nodes (disorder)
	304545002	Adenocarcinoma of ileum (disorder)
	30664006	Multiple endocrine neoplasia, type 1 (disorder)
	307216009	Perforated carcinoma of esophagus (disorder)
	307219002	Retroperitoneal sarcoma (disorder)
[truncated: 3,603 more rows]

## Sheet: mortdisp_base_pop
Base population data dictionary
Column name	Data type	Field size	Constraints	Description	Default values	Derived	Definition (where derived)	Used for linkage	Example
finalid	int	10	Not null	Final id is a unique ID from the positive line list data	Postive or negative value	No	N/A	Yes	1234567 -1234567
pillar	varchar	8	null	Whether the test was carried out as pillar one or two	Pillar 1 Pillar 2	Yes	[finalid] < 0 THEN Pillar 2 [finalid] > 0 THEN Pillar 1	No	Pillar 1 Pillar 2
epicell_eth	varchar	50	null	Ethnicity collected at time of test	African (Black or Black British) Any other Asian background Any other Black background Any other ethnic group Any other Mixed background Any other White background Bangladeshi (Asian or Asian British) British (White) Caribbean (Black or Black British) Chinese (other ethnic group) Indian (Asian or Asian British) Irish (White) Pakistani (Asian or Asian British) Unknown White and Asian (Mixed) White…	No	N/A	No	African (Black or Black British)
earliest_specimen_date	date	10	null	Date of the earliest positive test	yyyy-mm-dd	No	N/A	No	1900-01-01
patient_nhs_number	varchar	15	null	NHS number, poor quality set to null, e.g. 9999999999, 0000000000, 000 000 00, ., SPACE, BLANK	XXXXXXXXXX	No	N/A	Yes	1234567891
epicell_hes_eth	varchar	50	null	Ethnicity derived from the ethnicity enrichment process that is applied before PHA received the data	African (Black or Black British) Any other Asian background Any other Black background Any other ethnic group Any other Mixed background Any other White background Bangladeshi (Asian or Asian British) British (White) Caribbean (Black or Black British) Chinese (other ethnic group) Indian (Asian or Asian British) Irish (White) Pakistani (Asian or Asian British) Unknown White and Asian (Mixed) White…	No	Derived before data received	No	African (Black or Black British)
patient_date_of_birth	date	10	null	Date of birth	yyyy-mm-dd	No	N/A	Yes	1900-01-01
patient_postcode	varchar	8000	null	Postcode of home address Trimmed of white space and spaces removed	XX123XX	No	N/A	Yes	AB123CD
patient_sex	varchar	7	null	Sex recorded at test	1 = males 2 = females 9 = not specified 0 = unknown/not known	No	N/A	Yes	2
epicell_age_mths	int	2	null	Age in months at time of test
epicell_age_yrs	int	3	null	Age in years at time of test
patient_surname	varchar	60	null	Surname, trimmed of whitespace and those that are a SPACE or BLANK are set to NULL	XXXXXX	No	N/A	Yes	Jones
patient_forename	varchar	60	null	Forename, trimmed of whitespace and those that are a SPACE or BLANK are set to NULL. Only take first initial	XXXXXX	No	N/A	Yes	A
lsoa_code	varchar	9	null	Area code derived from lookup on postcode	E12345678	Yes	lookup on postcode using [LookupsShared].[dbo].[vONS_NSPL_UK_202105]	No	E12345678
lsoa_name	varchar	255	null	Area name derived from lookup on postcode	Area Name	Yes	lookup on postcode using [LookupsShared].[dbo].[vONS_NSPL_UK_202105]	No	Area Name
msoa_code	varchar	9	null	Area code derived from lookup on postcode	E12345678	Yes	lookup on postcode using [LookupsShared].[dbo].[vONS_NSPL_UK_202105]	No	E12345678
msoa_name	varchar	255	null	Area name derived from lookup on postcode	Area Name	Yes	lookup on postcode using [LookupsShared].[dbo].[vONS_NSPL_UK_202105]	No	Area Name
phec_code	varchar	9	null	Area code derived from lookup on postcode	E12345678	Yes	lookup on postcode using [LookupsShared].[dbo].[vONS_NSPL_UK_202105]	No	E12345678
phec_name	varchar	255	null	Area name derived from lookup on postcode	Area Name	Yes	lookup on postcode using [LookupsShared].[dbo].[vONS_NSPL_UK_202105]	No	Area Name
utla_code	varchar	9	null	Area code derived from lookup on postcode	E12345678	Yes	lookup on postcode using [LookupsShared].[dbo].[vONS_NSPL_UK_202105]	No	E12345678
utla_name	varchar	255	null	Area name derived from lookup on postcode	Area Name	Yes	lookup on postcode using [LookupsShared].[dbo].[vONS_NSPL_UK_202105]	No	Area Name
ltla_code	varchar	9	null	Area code derived from lookup on postcode	E12345678	Yes	lookup on postcode using [LookupsShared].[dbo].[vONS_NSPL_UK_202105]	No	E12345678
ltla_name	varchar	255	null	Area name derived from lookup on postcode	Area Name	Yes	lookup on postcode using [LookupsShared].[dbo].[vONS_NSPL_UK_202105]	No	Area Name
IMD2019_Deciles_LSOA11_England	float	2	null	IMD looked up on LSOA	1 2 3 4 5 6 7 8 9 10	Yes	lookup on LSOA using [LookupsShared].[dbo].[vSocioDemog_LSOA11]	No	1
imd	int	4	null	IMD from the postcode look-up	0 to 32844	Yes	lookup on postcode using [LookupsShared].[dbo].[vONS_NSPL_UK_202105]	No	50
run_date	datetime	20	Not null	Date stamp when the table was pulled from the epi line list live view	yyyy-mm-dd hh:mm:ss	Yes	GETDATE()	No	2021-11-26
hes_order_date	datetime		null	admission date, attendance date or appointment date based on APC, OP and OP NHS match rank process. This will be those best matched, then most recent.	yyyy-mm-dd hh:mm:ss 1900-01-01 to 2021-03-31	Yes	Produced by the NHS match rank process then joined back to base table on final id.	Output	1900-01-01
hes_match_rank	int		null	Quality of the match of the PID fields when linking to HES PID data	1 2 3 4 5 6 7 8 NULL	Yes	Produced by the NHS match rank process then joined back to base table on final id.	Output	8
hes_linked_tokenid	varchar	15	null	unique patient identifier pulled from HES data linkage	ABBCDE1FGH2IJKLM	Yes	Produced by the NHS match rank process then joined back to base table on final id.	Output	ABBCDE1FGH2IJKLM
hes_ethno	varchar	2	null	Ethnicity derived from lookup on hes_linked_tokenid	NULL 99 A B C D E F G H J K L M N P R S Z	Yes	lookup on token_person_id using [Y076_COVID19Linkage_PID].[new_ethnos].[HES_ethnicity_base_TPID]	No	B
eth_match_rank	int		null	Quality of the match of the PID fields when linking to HES PID data using the ethnicity enrichment process	1 2 3 4 5 6 7 8 NULL	Yes	Produced by the NHS match rank process then joined back to base table on final id.	Output	5
eth_ethnos	varchar	2	null	Ethnicity pulled from ethnicity enrichment process (NHS match rank)	NULL 99 A B C D E F G H J K L M N P R S Z	Yes	Produced by the NHS match rank process then joined back to base table on final id.	Output	E
gpes_eth	varchar	2	null	ethnicity pulled from GPES data linkage using NHS match rank process	NULL A B C D E F G H J K L M N P R S Z ZZ	Yes	Produced by the NHS match rank process then joined back to base table on final id.	Output	Z
gpes_qof_ast	int		null	QOF asthma flag pulled from GPES data linkage using NHS match rank process Register of patients with asthma, aged 6 years or over, excluding patients with asthma who have been prescribed no asthma-related drugs in the preceding 12 months	0 1 NULL	Yes	Produced by the NHS match rank process then joined back to base table on final id. [Cluster_ID] = AST_COD (Asthma diagnosis) NOT [Cluster_ID] = 'ASTRES_COD' (not resolved after diagnosis) [DATE] < '2020-03-01' (diagnosed before study start date) [DATE_OF_BIRTH] < '2014-03-01' (6 years or older)	Output	0
gpes_qof_af	int		null	QOF atrial fibrillation flag pulled from GPES data linkage using NHS match rank process Register of patients with atrial fibrillation	0 1 NULL	Yes	Produced by the NHS match rank process then joined back to base table on final id. [Cluster_ID] = 'AFIB_COD' (AF diagnosis) NOT [Cluster_ID] = 'AFIBRES_COD' (not resolved after diagnosis) [DATE] < '2020-03-01' (diagnosed before study start date)	Output	1
gpes_qof_can	int		null	QOF cancer flag pulled from GPES data linkage using NHS match rank process Register of all cancer patients defined as a ‘register of patients with a diagnosis of cancer excluding non-melanotic skin cancers diagnosed on or after 1 April 2003	0 1 NULL	Yes	Produced by the NHS match rank process then joined back to base table on final id. [Cluster_ID] = 'CAN_COD' (caner diagnosis) [DATE] >= '2003-04-01' AND [DATE] < '2020-03-01' (diagnosed after April 2003 and before study start date)	Output	1
gpes_qof_ckd	int		null	QOF Chronic kidney disease flag pulled from GPES data linkage using NHS match rank process Register of patients aged 18 or over (TO CHECK) with CKD with classification of categoris G3a to G5 (previously stage 3 to 5)	0 1 NULL	Yes	Produced by the NHS match rank process then joined back to base table on final id. [Cluster_ID] = 'CKD_COD' (CKD diagnosis) NOT [Cluster_ID] = 'CKDRES_COD' OR 'CKD1AND2_COD' (not resolved after diagnosis OR stage 1 & 2) [DATE] < '2020-03-01' (diagnosed before study start date)	Output	0
gpes_qof_copd	int		null	QOF chronic obstructive pulmonary disease flag pulled from GPES data linkage using NHS match rank process Register of patients with a clinical diagnosis of COPD	0 1 NULL	Yes	Produced by the NHS match rank process then joined back to base table on final id. [Cluster_ID] = 'COPD_COD' (COPD diagnosis) NOT [Cluster_ID] = 'COPDRES_COD' (not resolved after diagnosis) [DATE] < '2020-03-01' (diagnosed before study start date)	Output	1
gpes_qof_dem	int		null	QOF dementia flag pulled from GPES data linkage using NHS match rank process Register of patients diagnosed with dementia	0 1 NULL	Yes	Produced by the NHS match rank process then joined back to base table on final id. [Cluster_ID] = 'DEM_COD' (dementia diagnosis) [DATE] < '2020-03-01' (diagnosed before study start date)	Output	0
gpes_qof_dm	int		null	QOF diabetes mellitus flag pulled from GPES data linkage using NHS match rank process Register of patients with diabetes mellitus	0 1 NULL	Yes	Produced by the NHS match rank process then joined back to base table on final id. [Cluster_ID] = 'DM_COD' (diabetes mellitus diagnosis) NOT [Cluster_ID] = 'DMRES_COD' (not resolved after diagnosis) [DATE] < '2020-03-01' (diagnosed before study start date)	Output	0
gpes_qof_hf	int		null	QOF heart failure flag pulled from GPES data linkage using NHS match rank process Register of patients with heart failure	0 1 NULL	Yes	Produced by the NHS match rank process then joined back to base table on final id. [Cluster_ID] = 'HF_COD' (heart failure diagnosis) [DATE] < '2020-03-01' (diagnosed before study start date)	Output	0
gpes_qof_hyp	int		null	QOF hypertension flag pulled from GPES data linkage using NHS match rank process	0 1 NULL	Yes	Produced by the NHS match rank process then joined back to base table on final id. [Cluster_ID] = 'HYP_COD' (hypertension diagnosis) NOT [Cluster_ID] = 'HYPRES_COD' (not resolved after diagnosis) [DATE] < '2020-03-01' (diagnosed before study start date)	Output	0
gpes_qof_ld	int		null	QOF learning disability flag pulled from GPES data linkage using NHS match rank process Register of patients with learning disabilities	0 1 NULL	Yes	Produced by the NHS match rank process then joined back to base table on final id. [Cluster_ID] = 'LD_COD' (learning disabilities diagnosis) [DATE] < '2020-03-01' (diagnosed before study start date)	Output	0
gpes_qof_ob	int		null	QOF obesity flag pulled from GPES data linkage using NHS match rank process Register of patients aged 18 years or over with a BMI ≥30	0 1 NULL	Yes	Produced by the NHS match rank process then joined back to base table on final id. [Cluster_ID] = 'BMIVAL_COD' AND [VALUE1_CONDITION] >= 30 AND [Cluster_ID] = 'BMI30_COD' (obesity diagnosis, most recent diagnosis) NOT [Cluster_ID] = 'BMIVAL_COD') AND [VALUE1_CONDITION] < 30 (not resolved after diagnosis) [DATE] < '2020-03-01' (diagnosed before study start date)	Output	0
gpes_qof_pc	int		null	QOF palliative care flag pulled from GPES data linkage using NHS match rank process Register of all patients in need of palliative care/support irrespective of age	0 1 NULL	Yes	Produced by the NHS match rank process then joined back to base table on final id. [Cluster_ID] = 'PALCARE_COD' (pallative care need) NOT [Cluster_ID] = 'PALCARENI_COD' (not resolved after need flagged) [DATE] < '2020-03-01' (diagnosed before study start date)	Output	0
gpes_dm_type_1	int		null	National audit flag for type 1 diabetes. Register of all patients with type 1 diabetes	0 1 NULL	Yes	#REF!	Output
gpes_dm_type_2	int		null	National audit flag for type 2 diabetes. Register of all patients with type 2 diabetes	0 1 NULL	Yes	#REF!	Output
gpes_study_af	int		null	QCOVID Study	0 1 NULL	Yes	#REF!	Output
gpes_study_ast	int		null	QCOVID Study	0 1 NULL	Yes	#REF!	Output
gpes_study_ckd	int		null	QCOVID Study	0 1 NULL	Yes	#REF!	Output
gpes_study_copd	int		null	QCOVID Study	0 1 NULL	Yes	#REF!	Output
gpes_study_dem	int		null	QCOVID Study	0 1 NULL	Yes	#REF!	Output
gpes_study_dm	int		null	QCOVID Study	0 1 NULL	Yes	#REF!	Output
gpes_study_hf	int		null	QCOVID Study	0 1 NULL	Yes	#REF!	Output
gpes_study_chd	int		null	QCOVID Study	0 1 NULL	Yes	#REF!	Output
gpes_study_ld_downs	int		null	QCOVID Study	0 1 NULL	Yes	#REF!	Output
gpes_study_stroke_tia	int		null	QCOVID Study	0 1 NULL	Yes	#REF!	Output
gpes_study_liver_cirr	int		null	QCOVID Study	0 1 NULL	Yes	#REF!	Output
gpes_study_epilepsy	int		null	QCOVID Study	0 1 NULL	Yes	#REF!	Output
gpes_study_bipolar_schiz	int		null	QCOVID Study	0 1 NULL	Yes	#REF!	Output
gpes_care_home	int		null	Derived	0 1 NULL	Yes		Output
gpes_match	varchar	10	null	Whether a match was successful	Matched NULL	Yes	Produced by the NHS match rank process then joined back to base table on final id.	Output	Matched
gpes_match_rank	int		null	Quality of the match of the PID fields when linking to GPES PID data	1 2 3 4 5 6 7 8 NULL	Yes	Produced by the NHS match rank process then joined back to base table on final id.	Output	7

## Sheet: Sheet2
gpes_dm_type_1
gpes_dm_type_2
gpes_study_af
gpes_study_ast
gpes_study_ckd
gpes_study_copd
gpes_study_dem
gpes_study_dm
gpes_study_hf
gpes_study_chd
gpes_study_ld_downs
gpes_study_stroke_tia
gpes_study_liver_cirr
gpes_study_epilepsy
gpes_study_bipolar_schiz

## Sheet: v_mortdisp_population
Base population data dictionary
Column name	Data type	Field size	Constraints	Description	Default values	Derived	Definition (where derived)	Used for linkage	Example
id	int	10	Not null	Final id is a unique ID from the positive line list data	Postive or negative value	No	N/A	Yes	1234567 -1234567
sex	varchar	7	null	Sex recorded at test	1 = males 2 = females 9 = not specified 0 = unknown/not known	No	N/A	Yes	2
lsoa_code	varchar	9	null	Area code derived from lookup on postcode	E12345678	Yes	lookup on postcode using ONS_NSPL_UK_202105	No	E12345678
lsoa_name	varchar	255	null	Area name derived from lookup on postcode	Area Name	Yes	lookup on postcode using ONS_NSPL_UK_202105	No	Area Name
msoa_code	varchar	9	null	Area code derived from lookup on postcode	E12345678	Yes	lookup on postcode using ONS_NSPL_UK_202105	No	E12345678
msoa_name	varchar	255	null	Area name derived from lookup on postcode	Area Name	Yes	lookup on postcode using ONS_NSPL_UK_202105	No	Area Name
phec_code	varchar	9	null	Area code derived from lookup on postcode	E12345678	Yes	lookup on postcode using ONS_NSPL_UK_202105	No	E12345678
phec_name	varchar	255	null	Area name derived from lookup on postcode	Area Name	Yes	lookup on postcode using ONS_NSPL_UK_202105	No	Area Name
utla_code	varchar	9	null	Area code derived from lookup on postcode	E12345678	Yes	lookup on postcode using ONS_NSPL_UK_202105	No	E12345678
utla_name	varchar	255	null	Area name derived from lookup on postcode	Area Name	Yes	lookup on postcode using ONS_NSPL_UK_202105	No	Area Name
ltla_code	varchar	9	null	Area code derived from lookup on postcode	E12345678	Yes	lookup on postcode using ONS_NSPL_UK_202105	No	E12345678
ltla_name	varchar	255	null	Area name derived from lookup on postcode	Area Name	Yes	lookup on postcode using ONS_NSPL_UK_202105	No	Area Name
IMD2019_Deciles_LSOA11_England	float	2	null	IMD looked up on LSOA	1 2 3 4 5 6 7 8 9 10	Yes	lookup on LSOA using SocioDemog_LSOA11	No	1
population_source	varchar	15	Not null	Source of the population data, either onsmortality OR nimsdenominator	onsmortality nimsdenominator	Yes	Due to vaccination denominator population data only being available to PHE from 08 December 2020 and those that have died being removed from the denominator dataset. Those that had died between 01 March 2020 and 08 December 2020 were 'added back in' using ONS daily deaths. To create the population as at 01 March 2020	No	onsmortality
x_age_mar20	int		null	Age at 01 March 2020	NULL -1 0-133 959	Yes	(CONVERT(int,CONVERT(char(8),'20200301',112)) - CONVERT(char(8),DoB_Latest,112))/10000	No	85
x_age_group	varchar	25	null	Age bands in 5 years based on x_age_mar20	NULL Born on/after 2020-03-01 <1 0104 0509 1014 1519 2024 2529 3034 3539 4044 4549 5054 5559 6064 6569 7074 7579 8084 8589 90+	Yes	SET x_age_group = CASE WHEN DoB_Latest >= '2020-03-01' THEN 'Born on/after 2020-03-01' WHEN x_age_mar20 <1 THEN '<1' WHEN x_age_mar20 BETWEEN 1 AND 4 THEN '0104' WHEN x_age_mar20 BETWEEN 5 AND 9 THEN '0509' WHEN x_age_mar20 BETWEEN 10 AND 14 THEN '1014' WHEN x_age_mar20 BETWEEN 15 AND 19 THEN '1519' WHEN x_age_mar20 BETWEEN 20 AND 24 THEN '2024' WHEN x_age_mar20 BETWEEN 25 AND 29 THEN '2529' WHEN…	No	7579
x_eth_code	varchar	9	null	Ethnicity based on method for assigning ethnicity https://www.gov.uk/government/statistics/covid-19-health-inequalities-monitoring-in-england-tool-chime/method-for-assigning-ethnic-group-in-the-covid-19-health-inequalities-monitoring-for-england-chime-tool	NULL 99 A B C D E F G H J K L M N Not Known P R S T W Z		CASE WHEN [hes_ethno] IS NULL AND [EthnicCategoryCode_Latest] IS NOT NULL THEN [EthnicCategoryCode_Latest] WHEN [hes_ethno] IN ('Z','99','ZZ') AND CASE WHEN [EthnicCategoryCode_Latest] IN ('Z','99','ZZ') THEN 0 WHEN [EthnicCategoryCode_Latest] IS NULL THEN 0 ELSE 1 END = 1 THEN [EthnicCategoryCode_Latest] ELSE [hes_ethno] END AS 'x_eth_code'	No	F
x_eth_group	varchar	43	null	Ethnicity groupings based on	NULL Any other ethnic group Asian / Asian British Black / African / Caribbean / Black British Mixed / Multiple ethnic groups Not Known Not stated White	Yes	Lookup and x_eth_code to ethnicity groupings based on HES and GPPDR	No	Asian / Asian British
x_eth_subgroup	varchar	36	null	Ethnicity groupings based on	NULL African (Black or Black British) Any other Asian background Any other Black background Any other ethnic group Any other Mixed background Any other White background Arab Bangladeshi (Asian or Asian British) British (White) Caribbean (Black or Black British) Chinese (other ethnic group) Indian (Asian or Asian British) Irish (White) Not Known Not stated Pakistani (Asian or Asian British) Travel…	Yes	Lookup and x_eth_code to ethnicity groupings based on HES and GPPDR	No	African (Black or Black British)
pid_quality_rank	int		null	Check quality of PID information in base population	1 2 3 4 6	Yes	pop.[id] , SUM(CASE WHEN [Surname_Latest] IS NULL THEN 0 WHEN [Surname_Latest] IN ('', ' ', '.') THEN 0 ELSE 1 END) AS 'dq_surname' , SUM(CASE WHEN [FirstName_Latest] IS NULL THEN 0 WHEN [FirstName_Latest] IN ('', ' ', '.') THEN 0 ELSE 1 END) AS 'dq_forename' , SUM(CASE WHEN CAST([NHSNumber] AS char(10)) IS NULL THEN 0 WHEN CAST([NHSNumber] AS char(10)) IN ('9999999999', '0000000000', '000 000 00…	No	3
pid_quality_flag	varchar	12	Not null	Whether a match is expected based on PID quality	Can match Cannot match	Yes	CASE WHEN (CAST([NHSNumber] AS varchar(15)) IS NULL OR CAST([NHSNumber] AS varchar(15)) IN ('9999999999', '0000000000', '000 000 00', '.', '', ' ')) AND ([DoB_Latest] IS NULL OR [dv_postcode_Latest] IS NULL OR [Sex_Latest] IS NULL OR (MONTH([DoB_Latest]) = 1 AND DAY([DoB_Latest]) = 1)) THEN 'Cannot match' WHEN [DoB_Latest] IS NULL AND [dv_postcode_Latest] IS NULL then 'Cannot match' WHEN [Sex_Lat…	No	Can match
x_jf_cohort_flag	int		Not null	Derived flag to highlight waves within the pandemic	1 2 3 99	Yes	CASE WHEN pop.[pll_earliest_specimen_date] <= '2020-06-30' THEN 1 WHEN (pop.[pll_earliest_specimen_date] BETWEEN '2020-07-01' AND '2021-01-31') THEN 2 WHEN pop.[pll_earliest_specimen_date] > '2021-01-31' THEN 3 ELSE 99 END AS 'x_jf_cohort_flag'	No	2
x_pg_cohort_flag	int		Not null	Derived flag to highlight waves within the pandemic	1 2 3 99	Yes	CASE WHEN pop.[pll_earliest_specimen_date] <= '2020-07-31' THEN 1 WHEN (pop.[pll_earliest_specimen_date] BETWEEN '2020-08-01' AND '2021-04-30') THEN 2 WHEN pop.[pll_earliest_specimen_date] > '2021-04-30' THEN 3 ELSE 99 END AS 'x_pg_cohort_flag'	No	1
HES_LONG_LIST	int		null	HES long list derived from HES ICD-10 codes for selected conditons.	NULL 1 2 3 4 5 6 7 8 9 10 11 12 13 14 15 16 17 18 19 20 21 22 23 24 25 26 27 28 29 30 31 32 33 34 35 36 37 38 39 40 41 42 43 44 45 46 47 48 49 50 51 52 53 54 55 56 57 58 59 60 61 62 63 64 65 66 67 68 69 70 71 72 73 74 75 76 77 78 79 80 81 82 83 84 85 86 87 88 89 90 91 92 93 94 95 96 97 98 99 100 101 102 103 104 105 106 107 108 109 110 111 112 113 114 115 116 117 118 119 120 121 122 123 124 125 12…	Yes	DiagCode LIKE 'I%' OR SUBSTRING(DiagCode,1,3) IN ('F00','F01','F02','F03') OR DiagCode LIKE 'G30%' OR DiagCode LIKE 'G318%' OR DiagCode LIKE 'G310%' OR DiagCode like 'J45%' OR COVID_interest='1'	No	100
HES_CVD	int		null	HES CVD derived from HES ICD-10 codes for selected conditons.	NULL 0 1	Yes	DiagCode LIKE 'I%' FCE=1 ---finished consultant episode AND EPISTART_DV>='2015-03-01' AND EPISTART_DV<='2020-02-29'	No	0
HES_HYPERTENSION	int		null	HES long list derived from HES ICD-10 codes for selected conditons.	NULL 0 1	Yes	SUBSTRING(DiagCode,1,3) IN ('I10','I11','I12','I13','I14','I15') FCE=1 ---finished consultant episode AND EPISTART_DV>='2015-03-01' AND EPISTART_DV<='2020-02-29'	No	1
HES_CEREB	int		null	HES long list derived from HES ICD-10 codes for selected conditons.	NULL 0 1	Yes	DiagCode LIKE 'I6%' OR DiagCode LIKE 'G45%' OR DiagCode LIKE 'G46%' FCE=1 ---finished consultant episode AND EPISTART_DV>='2015-03-01' AND EPISTART_DV<='2020-02-29'	No	0
HES_DIABETES	int		null	HES long list derived from HES ICD-10 codes for selected conditons.	NULL 0 1	Yes	SUBSTRING(DiagCode,1,3) IN ('E10','E11','E12','E13','E14') FCE=1 ---finished consultant episode AND EPISTART_DV>='2015-03-01' AND EPISTART_DV<='2020-02-29'	No	1
HES_CKD	int		null	HES long list derived from HES ICD-10 codes for selected conditons.	NULL 0 1	Yes	DiagCode LIKE 'N18%' FCE=1 ---finished consultant episode AND EPISTART_DV>='2015-03-01' AND EPISTART_DV<='2020-02-29'	No	0
HES_CRD	int		null	HES long list derived from HES ICD-10 codes for selected conditons.	NULL 0 1	Yes	SUBSTRING(DiagCode,1,3) IN ('J40','J41','J42','J43','J44','J45','J46','J47') FCE=1 ---finished consultant episode AND EPISTART_DV>='2015-03-01' AND EPISTART_DV<='2020-02-29'	No	1
HES_DEMENTIA	int		null	HES long list derived from HES ICD-10 codes for selected conditons.	NULL 0 1	Yes	SUBSTRING(DiagCode,1,3) IN ('F00','F01','F02','F03') OR DiagCode LIKE 'G30%' OR DiagCode LIKE 'G318%' OR DiagCode LIKE 'G310%' FCE=1 ---finished consultant episode AND EPISTART_DV>='2015-03-01' AND EPISTART_DV<='2020-02-29'	No	0
gpes_qof_ast	int		null	QOF asthma flag pulled from GPES data linkage using NHS match rank process Register of patients with asthma, aged 6 years or over, excluding patients with asthma who have been prescribed no asthma-related drugs in the preceding 12 months	0 1 NULL	Yes	Produced by the NHS match rank process then joined back to base table on final id. [Cluster_ID] = AST_COD (Asthma diagnosis) NOT [Cluster_ID] = 'ASTRES_COD' (not resolved after diagnosis) [DATE] < '2020-03-01' (diagnosed before study start date) [DATE_OF_BIRTH] < '2014-03-01' (6 years or older)	Output	0
gpes_qof_af	int		null	QOF atrial fibrillation flag pulled from GPES data linkage using NHS match rank process Register of patients with atrial fibrillation	0 1 NULL	Yes	Produced by the NHS match rank process then joined back to base table on final id. [Cluster_ID] = 'AFIB_COD' (AF diagnosis) NOT [Cluster_ID] = 'AFIBRES_COD' (not resolved after diagnosis) [DATE] < '2020-03-01' (diagnosed before study start date)	Output	1
gpes_qof_can	int		null	QOF cancer flag pulled from GPES data linkage using NHS match rank process Register of all cancer patients defined as a ‘register of patients with a diagnosis of cancer excluding non-melanotic skin cancers diagnosed on or after 1 April 2003	0 1 NULL	Yes	Produced by the NHS match rank process then joined back to base table on final id. [Cluster_ID] = 'CAN_COD' (caner diagnosis) [DATE] >= '2003-04-01' AND [DATE] < '2020-03-01' (diagnosed after April 2003 and before study start date)	Output	1
gpes_qof_ckd	int		null	QOF Chronic kidney disease flag pulled from GPES data linkage using NHS match rank process Register of patients aged 18 or over (TO CHECK) with CKD with classification of categoris G3a to G5 (previously stage 3 to 5)	0 1 NULL	Yes	Produced by the NHS match rank process then joined back to base table on final id. [Cluster_ID] = 'CKD_COD' (CKD diagnosis) NOT [Cluster_ID] = 'CKDRES_COD' OR 'CKD1AND2_COD' (not resolved after diagnosis OR stage 1 & 2) [DATE] < '2020-03-01' (diagnosed before study start date)	Output	0
gpes_qof_copd	int		null	QOF chronic obstructive pulmonary disease flag pulled from GPES data linkage using NHS match rank process Register of patients with a clinical diagnosis of COPD	0 1 NULL	Yes	Produced by the NHS match rank process then joined back to base table on final id. [Cluster_ID] = 'COPD_COD' (COPD diagnosis) NOT [Cluster_ID] = 'COPDRES_COD' (not resolved after diagnosis) [DATE] < '2020-03-01' (diagnosed before study start date)	Output	1
gpes_qof_dm	int		null	QOF diabetes mellitus flag pulled from GPES data linkage using NHS match rank process Register of patients with diabetes mellitus	0 1 NULL	Yes	Produced by the NHS match rank process then joined back to base table on final id. [Cluster_ID] = 'DM_COD' (diabetes mellitus diagnosis) NOT [Cluster_ID] = 'DMRES_COD' (not resolved after diagnosis) [DATE] < '2020-03-01' (diagnosed before study start date)	Output	0
gpes_qof_hf	int		null	QOF heart failure flag pulled from GPES data linkage using NHS match rank process Register of patients with heart failure	0 1 NULL	Yes	Produced by the NHS match rank process then joined back to base table on final id. [Cluster_ID] = 'HF_COD' (heart failure diagnosis) [DATE] < '2020-03-01' (diagnosed before study start date)	Output	0
gpes_qof_hyp	int		null	QOF hypertension flag pulled from GPES data linkage using NHS match rank process	0 1 NULL	Yes	Produced by the NHS match rank process then joined back to base table on final id. [Cluster_ID] = 'HYP_COD' (hypertension diagnosis) NOT [Cluster_ID] = 'HYPRES_COD' (not resolved after diagnosis) [DATE] < '2020-03-01' (diagnosed before study start date)	Output	0
gpes_qof_ld	int		null	QOF learning disability flag pulled from GPES data linkage using NHS match rank process Register of patients with learning disabilities	0 1 NULL	Yes	Produced by the NHS match rank process then joined back to base table on final id. [Cluster_ID] = 'LD_COD' (learning disabilities diagnosis) [DATE] < '2020-03-01' (diagnosed before study start date)	Output	0
gpes_qof_ob	int		null	QOF obesity flag pulled from GPES data linkage using NHS match rank process Register of patients aged 18 years or over with a BMI ≥30	0 1 NULL	Yes	Produced by the NHS match rank process then joined back to base table on final id. [Cluster_ID] = 'BMIVAL_COD' AND [VALUE1_CONDITION] >= 30 AND [Cluster_ID] = 'BMI30_COD' (obesity diagnosis, most recent diagnosis) NOT [Cluster_ID] = 'BMIVAL_COD') AND [VALUE1_CONDITION] < 30 (not resolved after diagnosis) [DATE] < '2020-03-01' (diagnosed before study start date)	Output	0
gpes_qof_pc	int		null	QOF palliative care flag pulled from GPES data linkage using NHS match rank process Register of all patients in need of palliative care/support irrespective of age	0 1 NULL	Yes	Produced by the NHS match rank process then joined back to base table on final id. [Cluster_ID] = 'PALCARE_COD' (pallative care need) NOT [Cluster_ID] = 'PALCARENI_COD' (not resolved after need flagged) [DATE] < '2020-03-01' (diagnosed before study start date)	Output	0
gpes_qof_dem	int		null	QOF dementia flag pulled from GPES data linkage using NHS match rank process Register of patients diagnosed with dementia	0 1 NULL	Yes	Produced by the NHS match rank process then joined back to base table on final id. [Cluster_ID] = 'DEM_COD' (dementia diagnosis) [DATE] < '2020-03-01' (diagnosed before study start date)	Output	0
gpes_care_home	int		null	Derived	0 1 NULL	Yes	Match postcode to	Output	0
gpes_dm_type_1	int		null	National audit flag for type 1 diabetes. Register of all patients with type 1 diabetes	0 1 NULL	Yes	flag codes	Output	0
gpes_dm_type_2	int		null	National audit flag for type 2 diabetes. Register of all patients with type 2 diabetes	0 1 NULL	Yes	flag codes	Output	0
gpes_nhsd_smoke	int		null	QCOVID Study	0 1 NULL	Yes	flag codes	Output	0
gpes_study_af	int		null	QCOVID Study	0 1 NULL	Yes	flag codes	Output	0
gpes_study_ast	int		null	QCOVID Study	0 1 NULL	Yes	flag codes	Output	0
gpes_study_ckd	int		null	QCOVID Study	0 1 NULL	Yes	flag codes	Output	0
gpes_study_copd	int		null	QCOVID Study	0 1 NULL	Yes	flag codes	Output	0
gpes_study_dem	int		null	QCOVID Study	0 1 NULL	Yes	flag codes	Output	0
gpes_study_dm	int		null	QCOVID Study	0 1 NULL	Yes	flag codes	Output	0
gpes_study_hf	int		null	QCOVID Study	0 1 NULL	Yes	flag codes	Output	0
gpes_study_chd	int		null	QCOVID Study	0 1 NULL	Yes	flag codes	Output	0
gpes_study_ld_downs	int		null	QCOVID Study	0 1 NULL	Yes	flag codes	Output	0
gpes_study_stroke_tia	int		null	QCOVID Study	0 1 NULL	Yes	flag codes	Output	0
gpes_study_liver_cirr	int		null	QCOVID Study	0 1 NULL	Yes	flag codes	Output	0
gpes_study_epilepsy	int		null	QCOVID Study	0 1 NULL	Yes	flag codes	Output	0
gpes_study_bipolar_schiz	int		null	QCOVID Study	0 1 NULL	Yes	flag codes	Output	0
x_comb_diabetes	int		null	Dervied field to combine HES and GPES flags	0 1 2 NULL		CASE WHEN [gpes_qof_dm] = 1 AND ([HES_DIABETES] = 0 OR [HES_DIABETES] IS NULL) THEN 1 WHEN ([gpes_qof_dm] = 0 OR [gpes_qof_dm] IS NULL) AND [HES_DIABETES] = 1 THEN 2 WHEN [gpes_qof_dm] = 1 AND [HES_DIABETES] = 1 THEN 2 WHEN [gpes_qof_dm] = 0 AND [HES_DIABETES] = 0 THEN 0 WHEN [gpes_qof_dm] IS NULL AND [HES_DIABETES] IS NULL THEN 0 ELSE 0 END AS 'x_comb_diabetes'
x_comb_ckd	int		null	Dervied field to combine HES and GPES flags	0 1 2 NULL		CASE WHEN [gpes_qof_ckd] = 1 AND ([HES_CKD] = 0 OR [HES_CKD] IS NULL) THEN 1 WHEN ([gpes_qof_ckd] = 0 OR [gpes_qof_ckd] IS NULL) AND [HES_CKD] = 1 THEN 2 WHEN [gpes_qof_ckd] = 1 AND [HES_CKD] = 1 THEN 2 WHEN [gpes_qof_ckd] = 0 AND [HES_CKD] = 0 THEN 0 WHEN [gpes_qof_ckd] IS NULL AND [HES_CKD] IS NULL THEN 0 ELSE 0 END AS 'x_comb_ckd'
x_comb_dem	int		null	Dervied field to combine HES and GPES flags	0 1 2 NULL		CASE WHEN [gpes_qof_dem] = 1 AND ([HES_DEMENTIA] = 0 OR [HES_DEMENTIA] IS NULL) THEN 1 WHEN ([gpes_qof_dem] = 0 OR [gpes_qof_dem] IS NULL) AND [HES_DEMENTIA] = 1 THEN 2 WHEN [gpes_qof_dem] = 1 AND [gpes_qof_dem] = 1 THEN 2 WHEN [gpes_qof_dem] = 0 AND [gpes_qof_dem] = 0 THEN 0 WHEN [gpes_qof_dem] IS NULL AND [HES_DEMENTIA] IS NULL THEN 0 ELSE 0 END AS 'x_comb_dem'
pll_pillar	varchar	8	null	Whether the test was carried out as pillar one or two	Pillar 1 Pillar 2	Yes	[finalid] < 0 THEN Pillar 2 [finalid] > 0 THEN Pillar 1	No	Pillar 1 Pillar 2
pll_earliest_specimen_date	date		null	Date of the earliest positive test	yyyy-mm-dd	No	The date the first sample that identified the infection was taken from a patient	No	1
pll_reinfection_date_1	date		null	Date of reinfection
pll_reinfection_date_2	date		null	Date of reinfection
pll_reinfection_date_3	date		null	Date of reinfection
pll_reinfection_date_4	date		null	Date of reinfection
deaths_DOD	date		null	Date of death
deaths_DOR	date		null	Date of registration
deaths_COVID19mention	int		null	Whether death mentions COVID-19
deaths_COVID19UCOD	int		null	Whether COVID-19 underlying cause of death
deaths_ICD10U	varchar	250	null	Underlying cause of death
vacc_dose_1	date		null	Vaccine dose date
vacc_dose_2	date		null	Vaccine dose date
vacc_dose_3	date		null	Vaccine dose date
vacc_dose_4	date		null	Vaccine dose date
vacc_dose_5	date		null	Vaccine dose date
vacc_dose_unknown	date		null	Vaccine dose date
vacc_clinically_vun	int		null
vacc_clinically_vun_ever	int		null
vacc_covid19_atrisk	int		null
vacc_12to15_covid19_atrisk	int		null
vacc_serverly_immuno_suppressed	int		null

## Sheet: Sheet4
		3	4	5	6	7	8	9	10	11
Column name		Data type	Field size	Constraints	Description	Default values	Derived	Definition (where derived)	Used for linkage	Example
id	finalid	int	10	Not null	Final id is a unique ID from the positive line list data	Postive or negative value	No	N/A	Yes	1234567 -1234567
sex	patient_sex	varchar	7	null	Sex recorded at test	1 = males 2 = females 9 = not specified 0 = unknown/not known	No	N/A	Yes	2
lsoa_code		varchar	9	null	Area code derived from lookup on postcode	E12345678	Yes	lookup on postcode using [LookupsShared].[dbo].[vONS_NSPL_UK_202105]	No	E12345678
lsoa_name		varchar	255	null	Area name derived from lookup on postcode	Area Name	Yes	lookup on postcode using [LookupsShared].[dbo].[vONS_NSPL_UK_202105]	No	Area Name
msoa_code		varchar	9	null	Area code derived from lookup on postcode	E12345678	Yes	lookup on postcode using [LookupsShared].[dbo].[vONS_NSPL_UK_202105]	No	E12345678
msoa_name		varchar	255	null	Area name derived from lookup on postcode	Area Name	Yes	lookup on postcode using [LookupsShared].[dbo].[vONS_NSPL_UK_202105]	No	Area Name
phec_code		varchar	9	null	Area code derived from lookup on postcode	E12345678	Yes	lookup on postcode using [LookupsShared].[dbo].[vONS_NSPL_UK_202105]	No	E12345678
phec_name		varchar	255	null	Area name derived from lookup on postcode	Area Name	Yes	lookup on postcode using [LookupsShared].[dbo].[vONS_NSPL_UK_202105]	No	Area Name
utla_code		varchar	9	null	Area code derived from lookup on postcode	E12345678	Yes	lookup on postcode using [LookupsShared].[dbo].[vONS_NSPL_UK_202105]	No	E12345678
utla_name		varchar	255	null	Area name derived from lookup on postcode	Area Name	Yes	lookup on postcode using [LookupsShared].[dbo].[vONS_NSPL_UK_202105]	No	Area Name
ltla_code		varchar	9	null	Area code derived from lookup on postcode	E12345678	Yes	lookup on postcode using [LookupsShared].[dbo].[vONS_NSPL_UK_202105]	No	E12345678
ltla_name		varchar	255	null	Area name derived from lookup on postcode	Area Name	Yes	lookup on postcode using [LookupsShared].[dbo].[vONS_NSPL_UK_202105]	No	Area Name
IMD2019_Deciles_LSOA11_England		float	2	null	IMD looked up on LSOA	1 2 3 4 5 6 7 8 9 10	Yes	lookup on LSOA using [LookupsShared].[dbo].[vSocioDemog_LSOA11]	No	1
population_source		#N/A	#N/A	#N/A	#N/A	#N/A	#N/A	#N/A	#N/A	#N/A
x_age_mar20		#N/A	#N/A	#N/A	#N/A	#N/A	#N/A	#N/A	#N/A	#N/A
x_age_group		#N/A	#N/A	#N/A	#N/A	#N/A	#N/A	#N/A	#N/A	#N/A
x_eth_code		#N/A	#N/A	#N/A	#N/A	#N/A	#N/A	#N/A	#N/A	#N/A
x_eth_group		#N/A	#N/A	#N/A	#N/A	#N/A	#N/A	#N/A	#N/A	#N/A
x_eth_subgroup		#N/A	#N/A	#N/A	#N/A	#N/A	#N/A	#N/A	#N/A	#N/A
pid_quality_rank		#N/A	#N/A	#N/A	#N/A	#N/A	#N/A	#N/A	#N/A	#N/A
pid_quality_flag		#N/A	#N/A	#N/A	#N/A	#N/A	#N/A	#N/A	#N/A	#N/A
x_jf_cohort_flag		#N/A	#N/A	#N/A	#N/A	#N/A	#N/A	#N/A	#N/A	#N/A
x_pg_cohort_flag		#N/A	#N/A	#N/A	#N/A	#N/A	#N/A	#N/A	#N/A	#N/A
HES_LONG_LIST		#N/A	#N/A	#N/A	#N/A	#N/A	#N/A	#N/A	#N/A	#N/A
HES_CVD		#N/A	#N/A	#N/A	#N/A	#N/A	#N/A	#N/A	#N/A	#N/A
HES_HYPERTENSION		#N/A	#N/A	#N/A	#N/A	#N/A	#N/A	#N/A	#N/A	#N/A
HES_CEREB		#N/A	#N/A	#N/A	#N/A	#N/A	#N/A	#N/A	#N/A	#N/A
HES_DIABETES		#N/A	#N/A	#N/A	#N/A	#N/A	#N/A	#N/A	#N/A	#N/A
HES_CKD		#N/A	#N/A	#N/A	#N/A	#N/A	#N/A	#N/A	#N/A	#N/A
HES_CRD		#N/A	#N/A	#N/A	#N/A	#N/A	#N/A	#N/A	#N/A	#N/A
HES_DEMENTIA		#N/A	#N/A	#N/A	#N/A	#N/A	#N/A	#N/A	#N/A	#N/A
gpes_qof_ast		int	0	null	QOF asthma flag pulled from GPES data linkage using NHS match rank process Register of patients with asthma, aged 6 years or over, excluding patients with asthma who have been prescribed no asthma-related drugs in the preceding 12 months	0 1 NULL	Yes	Produced by the NHS match rank process then joined back to base table on final id. [Cluster_ID] = AST_COD (Asthma diagnosis) NOT [Cluster_ID] = 'ASTRES_COD' (not resolved after diagnosis) [DATE] < '2020-03-01' (diagnosed before study start date) [DATE_OF_BIRTH] < '2014-03-01' (6 years or older)	Output	0
gpes_qof_af		int	0	null	QOF atrial fibrillation flag pulled from GPES data linkage using NHS match rank process Register of patients with atrial fibrillation	0 1 NULL	Yes	Produced by the NHS match rank process then joined back to base table on final id. [Cluster_ID] = 'AFIB_COD' (AF diagnosis) NOT [Cluster_ID] = 'AFIBRES_COD' (not resolved after diagnosis) [DATE] < '2020-03-01' (diagnosed before study start date)	Output	1
gpes_qof_can		int	0	null	QOF cancer flag pulled from GPES data linkage using NHS match rank process Register of all cancer patients defined as a ‘register of patients with a diagnosis of cancer excluding non-melanotic skin cancers diagnosed on or after 1 April 2003	0 1 NULL	Yes	Produced by the NHS match rank process then joined back to base table on final id. [Cluster_ID] = 'CAN_COD' (caner diagnosis) [DATE] >= '2003-04-01' AND [DATE] < '2020-03-01' (diagnosed after April 2003 and before study start date)	Output	1
gpes_qof_ckd		int	0	null	QOF Chronic kidney disease flag pulled from GPES data linkage using NHS match rank process Register of patients aged 18 or over (TO CHECK) with CKD with classification of categoris G3a to G5 (previously stage 3 to 5)	0 1 NULL	Yes	Produced by the NHS match rank process then joined back to base table on final id. [Cluster_ID] = 'CKD_COD' (CKD diagnosis) NOT [Cluster_ID] = 'CKDRES_COD' OR 'CKD1AND2_COD' (not resolved after diagnosis OR stage 1 & 2) [DATE] < '2020-03-01' (diagnosed before study start date)	Output	0
gpes_qof_copd		int	0	null	QOF chronic obstructive pulmonary disease flag pulled from GPES data linkage using NHS match rank process Register of patients with a clinical diagnosis of COPD	0 1 NULL	Yes	Produced by the NHS match rank process then joined back to base table on final id. [Cluster_ID] = 'COPD_COD' (COPD diagnosis) NOT [Cluster_ID] = 'COPDRES_COD' (not resolved after diagnosis) [DATE] < '2020-03-01' (diagnosed before study start date)	Output	1
gpes_qof_dm		int	0	null	QOF diabetes mellitus flag pulled from GPES data linkage using NHS match rank process Register of patients with diabetes mellitus	0 1 NULL	Yes	Produced by the NHS match rank process then joined back to base table on final id. [Cluster_ID] = 'DM_COD' (diabetes mellitus diagnosis) NOT [Cluster_ID] = 'DMRES_COD' (not resolved after diagnosis) [DATE] < '2020-03-01' (diagnosed before study start date)	Output	0
gpes_qof_hf		int	0	null	QOF heart failure flag pulled from GPES data linkage using NHS match rank process Register of patients with heart failure	0 1 NULL	Yes	Produced by the NHS match rank process then joined back to base table on final id. [Cluster_ID] = 'HF_COD' (heart failure diagnosis) [DATE] < '2020-03-01' (diagnosed before study start date)	Output	0
gpes_qof_hyp		int	0	null	QOF hypertension flag pulled from GPES data linkage using NHS match rank process	0 1 NULL	Yes	Produced by the NHS match rank process then joined back to base table on final id. [Cluster_ID] = 'HYP_COD' (hypertension diagnosis) NOT [Cluster_ID] = 'HYPRES_COD' (not resolved after diagnosis) [DATE] < '2020-03-01' (diagnosed before study start date)	Output	0
gpes_qof_ld		int	0	null	QOF learning disability flag pulled from GPES data linkage using NHS match rank process Register of patients with learning disabilities	0 1 NULL	Yes	Produced by the NHS match rank process then joined back to base table on final id. [Cluster_ID] = 'LD_COD' (learning disabilities diagnosis) [DATE] < '2020-03-01' (diagnosed before study start date)	Output	0
gpes_qof_ob		int	0	null	QOF obesity flag pulled from GPES data linkage using NHS match rank process Register of patients aged 18 years or over with a BMI ≥30	0 1 NULL	Yes	Produced by the NHS match rank process then joined back to base table on final id. [Cluster_ID] = 'BMIVAL_COD' AND [VALUE1_CONDITION] >= 30 AND [Cluster_ID] = 'BMI30_COD' (obesity diagnosis, most recent diagnosis) NOT [Cluster_ID] = 'BMIVAL_COD') AND [VALUE1_CONDITION] < 30 (not resolved after diagnosis) [DATE] < '2020-03-01' (diagnosed before study start date)	Output	0
gpes_qof_pc		int	0	null	QOF palliative care flag pulled from GPES data linkage using NHS match rank process Register of all patients in need of palliative care/support irrespective of age	0 1 NULL	Yes	Produced by the NHS match rank process then joined back to base table on final id. [Cluster_ID] = 'PALCARE_COD' (pallative care need) NOT [Cluster_ID] = 'PALCARENI_COD' (not resolved after need flagged) [DATE] < '2020-03-01' (diagnosed before study start date)	Output	0
gpes_qof_dem		int	0	null	QOF dementia flag pulled from GPES data linkage using NHS match rank process Register of patients diagnosed with dementia	0 1 NULL	Yes	Produced by the NHS match rank process then joined back to base table on final id. [Cluster_ID] = 'DEM_COD' (dementia diagnosis) [DATE] < '2020-03-01' (diagnosed before study start date)	Output	0
gpes_care_home		int	0	null	Derived	0 1 NULL	Yes	0	Output	0
gpes_dm_type_1		int	0	null	National audit flag for type 1 diabetes. Register of all patients with type 1 diabetes	0 1 NULL	Yes	#N/A	Output	0
gpes_dm_type_2		int	0	null	National audit flag for type 2 diabetes. Register of all patients with type 2 diabetes	0 1 NULL	Yes	#N/A	Output	0
gpes_study_af		int	0	null	QCOVID Study	0 1 NULL	Yes	#N/A	Output	0
gpes_study_ast		int	0	null	QCOVID Study	0 1 NULL	Yes	#N/A	Output	0
gpes_study_ckd		int	0	null	QCOVID Study	0 1 NULL	Yes	#N/A	Output	0
gpes_study_copd		int	0	null	QCOVID Study	0 1 NULL	Yes	#N/A	Output	0
gpes_study_dem		int	0	null	QCOVID Study	0 1 NULL	Yes	#N/A	Output	0
gpes_study_dm		int	0	null	QCOVID Study	0 1 NULL	Yes	#N/A	Output	0
gpes_study_hf		int	0	null	QCOVID Study	0 1 NULL	Yes	#N/A	Output	0
gpes_study_chd		int	0	null	QCOVID Study	0 1 NULL	Yes	#N/A	Output	0
gpes_study_ld_downs		int	0	null	QCOVID Study	0 1 NULL	Yes	#N/A	Output	0
gpes_study_stroke_tia		int	0	null	QCOVID Study	0 1 NULL	Yes	#N/A	Output	0
gpes_study_liver_cirr		int	0	null	QCOVID Study	0 1 NULL	Yes	#N/A	Output	0
gpes_study_epilepsy		int	0	null	QCOVID Study	0 1 NULL	Yes	#N/A	Output	0
gpes_study_bipolar_schiz		int	0	null	QCOVID Study	0 1 NULL	Yes	#N/A	Output	0
pll_pillar	pillar	varchar	8	null	Whether the test was carried out as pillar one or two	Pillar 1 Pillar 2	Yes	[finalid] < 0 THEN Pillar 2 [finalid] > 0 THEN Pillar 1	No	Pillar 1 Pillar 2
pll_earliest_specimen_date	earliest_specimen_date	date	10	null	Date of the earliest positive test	yyyy-mm-dd	No	N/A	No	1
deaths_DOD		#N/A	#N/A	#N/A	#N/A	#N/A	#N/A	#N/A	#N/A	#N/A
deaths_DOR		#N/A	#N/A	#N/A	#N/A	#N/A	#N/A	#N/A	#N/A	#N/A
deaths_COVID19mention		#N/A	#N/A	#N/A	#N/A	#N/A	#N/A	#N/A	#N/A	#N/A
deaths_COVID19UCOD		#N/A	#N/A	#N/A	#N/A	#N/A	#N/A	#N/A	#N/A	#N/A
deaths_ICD10U		#N/A	#N/A	#N/A	#N/A	#N/A	#N/A	#N/A	#N/A	#N/A

## Sheet: Sheet3
	The comorbidity groups are as follows:
	All relevant conditions (ICD codes provided in appendix)
	Cardiovascular disease (ICD-10 I00 to I99)
	Hypertensive diseases (ICD-10 I10 to I15)
	Cerebrovascular disease (ICD-10 I60 to I69) or transient ischaemic attack (ICD-10 G45 to G46)
	Diabetes (ICD-10 E10 to E14)
	Chronic kidney disease (ICD-10 N18)
	Chronic lower respiratory disease (ICD-10 J40 to J47)
	Dementia/Alzheimer’s disease (ICD-10 F00 to F03, G30, G31.0, G31.8)
	all relevant conditions • B20 to B24 • C00 to C85, C88 to C97 • D00 to D48, D56.1, D57, D595, D61, D70 to D73, D76, D80 to D84, D86, D89 • E10 to E14, G59.0, G63.2, G73.0, G99.0 • E66, E84 • F00 to F03 • G10, G12.2, G20, G30, G31.0, G31.8, G35, G40, G45, G46, G80 • I00 to I99 • J31, J40 to J44, J45.9 to J47, J61, J62.0, J63.0, J63.1, J63.3 to J63.5, J66, J67.0, J67.1, J67.8, J68.4, J68.8, J69.8, …

## Sheet: SnomedCodes
Snomed codes
Flag	Description	Code	Code description
gpes_dm_type_1	National audit flag for type 1 diabetes. Register of all patients with type 1 diabetes	102781000119107	Sensory neuropathy due to type 1 diabetes mellitus (disorder)
gpes_dm_type_1	National audit flag for type 1 diabetes. Register of all patients with type 1 diabetes	104941000119109	Ischemia of retina due to type 1 diabetes mellitus
gpes_dm_type_1	National audit flag for type 1 diabetes. Register of all patients with type 1 diabetes	104951000119106	Vitreous hemorrhage due to type 1 diabetes mellitus
gpes_dm_type_1	National audit flag for type 1 diabetes. Register of all patients with type 1 diabetes	1.06562e+16	Ulcer of skin of toe due to type 1 diabetes mellitus (disorder)
gpes_dm_type_1	National audit flag for type 1 diabetes. Register of all patients with type 1 diabetes	1067201000000100	Eating disorder co-occurrent with diabetes mellitus type 1 (disorder)
gpes_dm_type_1	National audit flag for type 1 diabetes. Register of all patients with type 1 diabetes	109171000119104	Retinal edema due to type 1 diabetes mellitus (disorder)
gpes_dm_type_1	National audit flag for type 1 diabetes. Register of all patients with type 1 diabetes	110141000119100	Ulcer of lower limb due to type 1 diabetes mellitus (disorder)
gpes_dm_type_1	National audit flag for type 1 diabetes. Register of all patients with type 1 diabetes	120711000119108	Hypoglycemic unawareness due to type 1 diabetes mellitus
gpes_dm_type_1	National audit flag for type 1 diabetes. Register of all patients with type 1 diabetes	128001000119105	Hypertension concurrent and due to end stage renal disease on dialysis due to type 1 diabetes mellitus (disorder)
gpes_dm_type_1	National audit flag for type 1 diabetes. Register of all patients with type 1 diabetes	137941000119106	Hyperlipidemia due to type 1 diabetes mellitus (disorder)
gpes_dm_type_1	National audit flag for type 1 diabetes. Register of all patients with type 1 diabetes	138881000119106	Mild nonproliferative retinopathy due to type 1 diabetes mellitus (disorder)
gpes_dm_type_1	National audit flag for type 1 diabetes. Register of all patients with type 1 diabetes	138891000119109	Moderate nonproliferative retinopathy due to type 1 diabetes mellitus (disorder)
gpes_dm_type_1	National audit flag for type 1 diabetes. Register of all patients with type 1 diabetes	1571000119104	Mixed hyperlipidemia due to type 1 diabetes mellitus (disorder)
gpes_dm_type_1	National audit flag for type 1 diabetes. Register of all patients with type 1 diabetes	164881000119109	Ulcer of foot due to type 1 diabetes mellitus (disorder)
gpes_dm_type_1	National audit flag for type 1 diabetes. Register of all patients with type 1 diabetes	18521000119106	Microalbuminuria due to type 1 diabetes mellitus (disorder)
gpes_dm_type_1	National audit flag for type 1 diabetes. Register of all patients with type 1 diabetes	190330002	Hyperosmolar coma due to type 1 diabetes mellitus (disorder)
gpes_dm_type_1	National audit flag for type 1 diabetes. Register of all patients with type 1 diabetes	190368000	Type I diabetes mellitus with ulcer (disorder)
gpes_dm_type_1	National audit flag for type 1 diabetes. Register of all patients with type 1 diabetes	190369008	Type I diabetes mellitus with gangrene (disorder)
gpes_dm_type_1	National audit flag for type 1 diabetes. Register of all patients with type 1 diabetes	190372001	Type I diabetes mellitus maturity onset (disorder)
gpes_dm_type_1	National audit flag for type 1 diabetes. Register of all patients with type 1 diabetes	199229001	Pre-existing type 1 diabetes mellitus (disorder)
gpes_dm_type_1	National audit flag for type 1 diabetes. Register of all patients with type 1 diabetes	23045005	Insulin dependent diabetes mellitus type IA (disorder)
gpes_dm_type_1	National audit flag for type 1 diabetes. Register of all patients with type 1 diabetes	237618001	Insulin-dependent diabetes mellitus secretory diarrhea syndrome (disorder)
gpes_dm_type_1	National audit flag for type 1 diabetes. Register of all patients with type 1 diabetes	243421000119104	Proteinuria due to type 1 diabetes mellitus (disorder)
gpes_dm_type_1	National audit flag for type 1 diabetes. Register of all patients with type 1 diabetes	268519009	Diabetic - poor control (finding)
gpes_dm_type_1	National audit flag for type 1 diabetes. Register of all patients with type 1 diabetes	279291000000109	Diabetes type 1 review (regime/therapy)
gpes_dm_type_1	National audit flag for type 1 diabetes. Register of all patients with type 1 diabetes	28032008	Insulin dependent diabetes mellitus type IB (disorder)
gpes_dm_type_1	National audit flag for type 1 diabetes. Register of all patients with type 1 diabetes	290002008	Brittle type I diabetes mellitus (finding)
gpes_dm_type_1	National audit flag for type 1 diabetes. Register of all patients with type 1 diabetes	31211000119101	Peripheral angiopathy due to type 1 diabetes mellitus (disorder)
gpes_dm_type_1	National audit flag for type 1 diabetes. Register of all patients with type 1 diabetes	31321000119102	Diabetes mellitus type 1 without retinopathy (disorder)
gpes_dm_type_1	National audit flag for type 1 diabetes. Register of all patients with type 1 diabetes	313435000	Type I diabetes mellitus without complication (disorder)
gpes_dm_type_1	National audit flag for type 1 diabetes. Register of all patients with type 1 diabetes	314771006	Type I diabetes mellitus with hypoglycemic coma (disorder)
gpes_dm_type_1	National audit flag for type 1 diabetes. Register of all patients with type 1 diabetes	314893005	Arthropathy due to type 1 diabetes mellitus (disorder)
gpes_dm_type_1	National audit flag for type 1 diabetes. Register of all patients with type 1 diabetes	367991000119101	Hyperglycemia due to type 1 diabetes mellitus (disorder)
gpes_dm_type_1	National audit flag for type 1 diabetes. Register of all patients with type 1 diabetes	368521000119107	Disorder of nerve co-occurrent and due to type 1 diabetes mellitus (disorder)
gpes_dm_type_1	National audit flag for type 1 diabetes. Register of all patients with type 1 diabetes	368551000119104	Dyslipidemia due to type 1 diabetes mellitus (disorder)
gpes_dm_type_1	National audit flag for type 1 diabetes. Register of all patients with type 1 diabetes	368561000119102	Hyperosmolarity due to type 1 diabetes mellitus (disorder)
gpes_dm_type_1	National audit flag for type 1 diabetes. Register of all patients with type 1 diabetes	385041000000108	Diabetes mellitus with multiple complications (disorder)
gpes_dm_type_1	National audit flag for type 1 diabetes. Register of all patients with type 1 diabetes	385051000000106	Pre-existing diabetes mellitus (disorder)
gpes_dm_type_1	National audit flag for type 1 diabetes. Register of all patients with type 1 diabetes	401110002	Type 1 diabetes mellitus with persistent microalbuminuria (disorder)
gpes_dm_type_1	National audit flag for type 1 diabetes. Register of all patients with type 1 diabetes	408539000	Insulin autoimmune syndrome (disorder)
gpes_dm_type_1	National audit flag for type 1 diabetes. Register of all patients with type 1 diabetes	420270002	Ketoacidosis due to type 1 diabetes mellitus (disorder)
gpes_dm_type_1	National audit flag for type 1 diabetes. Register of all patients with type 1 diabetes	420486006	Exudative maculopathy due to type 1 diabetes mellitus (disorder)
gpes_dm_type_1	National audit flag for type 1 diabetes. Register of all patients with type 1 diabetes	420514000	Persistent proteinuria due to type 1 diabetes mellitus (disorder)
gpes_dm_type_1	National audit flag for type 1 diabetes. Register of all patients with type 1 diabetes	420789003	Retinopathy due to type 1 diabetes mellitus (disorder)
gpes_dm_type_1	National audit flag for type 1 diabetes. Register of all patients with type 1 diabetes	420825003	Gangrene due to type 1 diabetes mellitus (disorder)
gpes_dm_type_1	National audit flag for type 1 diabetes. Register of all patients with type 1 diabetes	420868002	Disorder due to type 1 diabetes mellitus (disorder)
gpes_dm_type_1	National audit flag for type 1 diabetes. Register of all patients with type 1 diabetes	420918009	Mononeuropathy due to type 1 diabetes mellitus (disorder)
gpes_dm_type_1	National audit flag for type 1 diabetes. Register of all patients with type 1 diabetes	421075007	Ketoacidotic coma due to type 1 diabetes mellitus (disorder)
gpes_dm_type_1	National audit flag for type 1 diabetes. Register of all patients with type 1 diabetes	421165007	Diabetic oculopathy associated with type I diabetes mellitus (disorder)
gpes_dm_type_1	National audit flag for type 1 diabetes. Register of all patients with type 1 diabetes	421305000	Persistent microalbuminuria due to type 1 diabetes mellitus (disorder)
gpes_dm_type_1	National audit flag for type 1 diabetes. Register of all patients with type 1 diabetes	421365002	Peripheral circulatory disorder due to type 1 diabetes mellitus (disorder)
gpes_dm_type_1	National audit flag for type 1 diabetes. Register of all patients with type 1 diabetes	421437000	Hypoglycemic coma due to type 1 diabetes mellitus
gpes_dm_type_1	National audit flag for type 1 diabetes. Register of all patients with type 1 diabetes	421468001	Disorder of nervous system due to type 1 diabetes mellitus (disorder)
gpes_dm_type_1	National audit flag for type 1 diabetes. Register of all patients with type 1 diabetes	421893009	Renal disorder due to type 1 diabetes mellitus (disorder)
gpes_dm_type_1	National audit flag for type 1 diabetes. Register of all patients with type 1 diabetes	421920002	Cataract of eye due to diabetes mellitus type 1 (disorder)
gpes_dm_type_1	National audit flag for type 1 diabetes. Register of all patients with type 1 diabetes	422228004	Multiple complications due to type 1 diabetes mellitus (disorder)
gpes_dm_type_1	National audit flag for type 1 diabetes. Register of all patients with type 1 diabetes	426907004	Small vessel disease due to type 1 diabetes mellitus (disorder)
gpes_dm_type_1	National audit flag for type 1 diabetes. Register of all patients with type 1 diabetes	427571000	Lumbosacral radiculoplexus neuropathy due to type 1 diabetes mellitus (disorder)
gpes_dm_type_1	National audit flag for type 1 diabetes. Register of all patients with type 1 diabetes	428896009	Hyperosmolality due to uncontrolled type 1 diabetes mellitus (disorder)
gpes_dm_type_1	National audit flag for type 1 diabetes. Register of all patients with type 1 diabetes	444073006	Type I diabetes mellitus uncontrolled (finding)
gpes_dm_type_1	National audit flag for type 1 diabetes. Register of all patients with type 1 diabetes	444074000	Type I diabetes mellitus well controlled (finding)
gpes_dm_type_1	National audit flag for type 1 diabetes. Register of all patients with type 1 diabetes	46635009	Diabetes mellitus type 1 (disorder)
gpes_dm_type_1	National audit flag for type 1 diabetes. Register of all patients with type 1 diabetes	472970003	History of diabetes mellitus type 1 (situation)
gpes_dm_type_1	National audit flag for type 1 diabetes. Register of all patients with type 1 diabetes	609564002	Pre-existing type 1 diabetes mellitus in pregnancy (disorder)
gpes_dm_type_1	National audit flag for type 1 diabetes. Register of all patients with type 1 diabetes	609566000	Pregnancy and type 1 diabetes mellitus (disorder)
gpes_dm_type_1	National audit flag for type 1 diabetes. Register of all patients with type 1 diabetes	60961000119107	Nonproliferative diabetic retinopathy due to type 1 diabetes mellitus (disorder)
gpes_dm_type_1	National audit flag for type 1 diabetes. Register of all patients with type 1 diabetes	60971000119101	Proliferative retinopathy due to type 1 diabetes mellitus (disorder)
gpes_dm_type_1	National audit flag for type 1 diabetes. Register of all patients with type 1 diabetes	60991000119100	Blindness due to type 1 diabetes mellitus (disorder)
gpes_dm_type_1	National audit flag for type 1 diabetes. Register of all patients with type 1 diabetes	691000119103	Erectile dysfunction due to type 1 diabetes mellitus (disorder)
gpes_dm_type_1	National audit flag for type 1 diabetes. Register of all patients with type 1 diabetes	703137001	Type I diabetes mellitus in remission (disorder)
gpes_dm_type_1	National audit flag for type 1 diabetes. Register of all patients with type 1 diabetes	706891008	Neuropathy due to unstable diabetes mellitus type 1 (disorder)
gpes_dm_type_1	National audit flag for type 1 diabetes. Register of all patients with type 1 diabetes	706894000	Retinopathy due to unstable diabetes mellitus type 1 (disorder)
gpes_dm_type_1	National audit flag for type 1 diabetes. Register of all patients with type 1 diabetes	712882000	Autonomic neuropathy due to type 1 diabetes mellitus (disorder)
gpes_dm_type_1	National audit flag for type 1 diabetes. Register of all patients with type 1 diabetes	713702000	Gastroparesis due to type 1 diabetes mellitus (disorder)
gpes_dm_type_1	National audit flag for type 1 diabetes. Register of all patients with type 1 diabetes	713705003	Polyneuropathy due to type 1 diabetes mellitus (disorder)
gpes_dm_type_1	National audit flag for type 1 diabetes. Register of all patients with type 1 diabetes	71701000119105	Hypertension in chronic kidney disease due to type 1 diabetes mellitus (disorder)
gpes_dm_type_1	National audit flag for type 1 diabetes. Register of all patients with type 1 diabetes	71721000119101	Nephrotic syndrome due to type 1 diabetes mellitus (disorder)
gpes_dm_type_1	National audit flag for type 1 diabetes. Register of all patients with type 1 diabetes	71771000119100	Neuropathic arthropathy due to type 1 diabetes mellitus (disorder)
gpes_dm_type_1	National audit flag for type 1 diabetes. Register of all patients with type 1 diabetes	71791000119104	Peripheral neuropathy due to type 1 diabetes mellitus (disorder)
gpes_dm_type_1	National audit flag for type 1 diabetes. Register of all patients with type 1 diabetes	72021000119109	Dermopathy due to type 1 diabetes mellitus (disorder)
gpes_dm_type_1	National audit flag for type 1 diabetes. Register of all patients with type 1 diabetes	72031000119107	Severe malnutrition due to type 1 diabetes mellitus (disorder)
gpes_dm_type_1	National audit flag for type 1 diabetes. Register of all patients with type 1 diabetes	72041000119103	Osteomyelitis due to type 1 diabetes mellitus (disorder)
gpes_dm_type_1	National audit flag for type 1 diabetes. Register of all patients with type 1 diabetes	721283000	Acidosis due to type 1 diabetes mellitus (disorder)
gpes_dm_type_1	National audit flag for type 1 diabetes. Register of all patients with type 1 diabetes	72141000119104	Chronic ulcer of skin due to type 1 diabetes mellitus (disorder)
gpes_dm_type_1	National audit flag for type 1 diabetes. Register of all patients with type 1 diabetes	739681000	Disorder of eye due to type 1 diabetes mellitus (disorder)
gpes_dm_type_1	National audit flag for type 1 diabetes. Register of all patients with type 1 diabetes	754101000000103	Type I diabetic dietary review (regime/therapy)
gpes_dm_type_1	National audit flag for type 1 diabetes. Register of all patients with type 1 diabetes	754461000000105	Referral to type I diabetes structured education programme (procedure)
gpes_dm_type_1	National audit flag for type 1 diabetes. Register of all patients with type 1 diabetes	789542009	Neuropathy due to type 1 diabetes mellitus (disorder)
gpes_dm_type_1	National audit flag for type 1 diabetes. Register of all patients with type 1 diabetes	789571005	Ulcer of heel due to type 1 diabetes mellitus (disorder)
gpes_dm_type_1	National audit flag for type 1 diabetes. Register of all patients with type 1 diabetes	789572003	Ulcer of midfoot due to type 1 diabetes mellitus (disorder)
gpes_dm_type_1	National audit flag for type 1 diabetes. Register of all patients with type 1 diabetes	82571000119107	Traction detachment of retina due to type 1 diabetes mellitus (disorder)
gpes_dm_type_1	National audit flag for type 1 diabetes. Register of all patients with type 1 diabetes	82581000119105	Rubeosis iridis due to type 1 diabetes mellitus (disorder)
gpes_dm_type_1	National audit flag for type 1 diabetes. Register of all patients with type 1 diabetes	83728000	Polyglandular autoimmune syndrome, type 2 (disorder)
gpes_dm_type_1	National audit flag for type 1 diabetes. Register of all patients with type 1 diabetes	84371000119108	Hypoglycemia due to type 1 diabetes mellitus (disorder)
gpes_dm_type_1	National audit flag for type 1 diabetes. Register of all patients with type 1 diabetes	870528001	Newly diagnosed type 1 diabetes mellitus (finding)
gpes_dm_type_1	National audit flag for type 1 diabetes. Register of all patients with type 1 diabetes	87471000119106	Ulcer of ankle due to type 1 diabetes mellitus (disorder)
gpes_dm_type_1	National audit flag for type 1 diabetes. Register of all patients with type 1 diabetes	87481000119109	Heel AND/OR midfoot ulcer due to type 1 diabetes mellitus (disorder)
gpes_dm_type_1	National audit flag for type 1 diabetes. Register of all patients with type 1 diabetes	87491000119107	Ulcer of forefoot due to type 1 diabetes mellitus (disorder)
gpes_dm_type_1	National audit flag for type 1 diabetes. Register of all patients with type 1 diabetes	90721000119101	Chronic kidney disease stage 1 due to type 1 diabetes mellitus (disorder)
gpes_dm_type_1	National audit flag for type 1 diabetes. Register of all patients with type 1 diabetes	90731000119103	Chronic kidney disease stage 2 due to type 1 diabetes mellitus (disorder)
gpes_dm_type_1	National audit flag for type 1 diabetes. Register of all patients with type 1 diabetes	90741000119107	Chronic kidney disease stage 3 due to type 1 diabetes mellitus (disorder)
gpes_dm_type_1	National audit flag for type 1 diabetes. Register of all patients with type 1 diabetes	90751000119109	Chronic kidney disease stage 4 due to type 1 diabetes mellitus (disorder)
gpes_dm_type_1	National audit flag for type 1 diabetes. Register of all patients with type 1 diabetes	90761000119106	Chronic kidney disease stage 5 due to type 1 diabetes mellitus (disorder)
gpes_dm_type_1	National audit flag for type 1 diabetes. Register of all patients with type 1 diabetes	90771000119100	End stage renal disease on dialysis due to type 1 diabetes mellitus (disorder)
gpes_dm_type_1	National audit flag for type 1 diabetes. Register of all patients with type 1 diabetes	96441000119101	Chronic kidney disease due to type 1 diabetes mellitus (disorder)
gpes_dm_type_2	National audit flag for type 2 diabetes. Register of all patients with type 2 diabetes	102621000119101	Ulcer of skin due to type 2 diabetes mellitus (disorder)
gpes_dm_type_2	National audit flag for type 2 diabetes. Register of all patients with type 2 diabetes	104961000119108	Ischemia of retina due to type 2 diabetes mellitus
gpes_dm_type_2	National audit flag for type 2 diabetes. Register of all patients with type 2 diabetes	1.06563e+16	Ulcer of skin of toe due to type 2 diabetes mellitus (disorder)
gpes_dm_type_2	National audit flag for type 2 diabetes. Register of all patients with type 2 diabetes	1.06605e+16	Ulcer of left foot due to type 2 diabetes mellitus (disorder)
gpes_dm_type_2	National audit flag for type 2 diabetes. Register of all patients with type 2 diabetes	1.06617e+16	Ulcer of right foot due to type 2 diabetes mellitus (disorder)
gpes_dm_type_2	National audit flag for type 2 diabetes. Register of all patients with type 2 diabetes	108781000119105	Neuropathic ulcer of midfoot AND/OR heel due to type 2 diabetes mellitus (disorder)
gpes_dm_type_2	National audit flag for type 2 diabetes. Register of all patients with type 2 diabetes	108791000119108	Suspected glaucoma due to type 2 diabetes mellitus (situation)
gpes_dm_type_2	National audit flag for type 2 diabetes. Register of all patients with type 2 diabetes	110171000119107	Ulcer of lower limb due to type 2 diabetes mellitus (disorder)
gpes_dm_type_2	National audit flag for type 2 diabetes. Register of all patients with type 2 diabetes	110181000119105	Peripheral sensory neuropathy due to type 2 diabetes mellitus (disorder)
gpes_dm_type_2	National audit flag for type 2 diabetes. Register of all patients with type 2 diabetes	111231000119109	Dyslipidemia with high density lipoprotein below reference range and triglyceride above reference range due to type 2 diabetes mellitus (disorder)
gpes_dm_type_2	National audit flag for type 2 diabetes. Register of all patients with type 2 diabetes	119831000119106	Hypoglycemia unawareness due to type 2 diabetes mellitus
gpes_dm_type_2	National audit flag for type 2 diabetes. Register of all patients with type 2 diabetes	120731000119103	Hypoglycemia due to type 2 diabetes mellitus (disorder)
gpes_dm_type_2	National audit flag for type 2 diabetes. Register of all patients with type 2 diabetes	127991000119101	Hypertension concurrent and due to end stage renal disease on dialysis due to type 2 diabetes mellitus (disorder)
gpes_dm_type_2	National audit flag for type 2 diabetes. Register of all patients with type 2 diabetes	12811000119100	Complication due to diabetes mellitus type 2 (disorder)
gpes_dm_type_2	National audit flag for type 2 diabetes. Register of all patients with type 2 diabetes	137931000119102	Hyperlipidemia due to type 2 diabetes mellitus (disorder)
gpes_dm_type_2	National audit flag for type 2 diabetes. Register of all patients with type 2 diabetes	138911000119106	Mild nonproliferative retinopathy due to type 2 diabetes mellitus (disorder)
gpes_dm_type_2	National audit flag for type 2 diabetes. Register of all patients with type 2 diabetes	138921000119104	Moderate nonproliferative retinopathy due to type 2 diabetes mellitus (disorder)
gpes_dm_type_2	National audit flag for type 2 diabetes. Register of all patients with type 2 diabetes	140101000119109	Hypertension in chronic kidney disease stage 5 due to type 2 diabetes mellitus (disorder)
gpes_dm_type_2	National audit flag for type 2 diabetes. Register of all patients with type 2 diabetes	140111000119107	Hypertension in chronic kidney disease stage 4 due to type 2 diabetes mellitus (disorder)
gpes_dm_type_2	National audit flag for type 2 diabetes. Register of all patients with type 2 diabetes	140121000119100	Hypertension in chronic kidney disease stage 3 due to type 2 diabetes mellitus (disorder)
gpes_dm_type_2	National audit flag for type 2 diabetes. Register of all patients with type 2 diabetes	140131000119102	Hypertension in chronic kidney disease stage 2 due to type 2 diabetes mellitus (disorder)
gpes_dm_type_2	National audit flag for type 2 diabetes. Register of all patients with type 2 diabetes	140381000119104	Neuropathic ulcer of toe due to type 2 diabetes mellitus (disorder)
gpes_dm_type_2	National audit flag for type 2 diabetes. Register of all patients with type 2 diabetes	140391000119101	Ulcer of toe due to type 2 diabetes mellitus (disorder)
gpes_dm_type_2	National audit flag for type 2 diabetes. Register of all patients with type 2 diabetes	140521000119107	Ischemic ulcer of foot due to type 2 diabetes mellitus
gpes_dm_type_2	National audit flag for type 2 diabetes. Register of all patients with type 2 diabetes	140531000119105	Neuropathic ulcer of foot due to type 2 diabetes mellitus (disorder)
gpes_dm_type_2	National audit flag for type 2 diabetes. Register of all patients with type 2 diabetes	1481000119100	Diabetes mellitus type 2 without retinopathy (disorder)
gpes_dm_type_2	National audit flag for type 2 diabetes. Register of all patients with type 2 diabetes	1491000119102	Vitreous hemorrhage with type 2 diabetes mellitus
gpes_dm_type_2	National audit flag for type 2 diabetes. Register of all patients with type 2 diabetes	1491000119102	Vitreous hemorrhage due to type 2 diabetes mellitus
gpes_dm_type_2	National audit flag for type 2 diabetes. Register of all patients with type 2 diabetes	1501000119109	Proliferative retinopathy due to type 2 diabetes mellitus (disorder)
gpes_dm_type_2	National audit flag for type 2 diabetes. Register of all patients with type 2 diabetes	1511000119107	Peripheral neuropathy due to type 2 diabetes mellitus (disorder)
gpes_dm_type_2	National audit flag for type 2 diabetes. Register of all patients with type 2 diabetes	1521000119100	Ulcer of foot due to type 2 diabetes mellitus (disorder)
gpes_dm_type_2	National audit flag for type 2 diabetes. Register of all patients with type 2 diabetes	1531000119102	Dermopathy due to type 2 diabetes mellitus (disorder)
gpes_dm_type_2	National audit flag for type 2 diabetes. Register of all patients with type 2 diabetes	1551000119108	Nonproliferative retinopathy due to type 2 diabetes mellitus (disorder)
gpes_dm_type_2	National audit flag for type 2 diabetes. Register of all patients with type 2 diabetes	157141000119108	Proteinuria due to type 2 diabetes mellitus (disorder)
gpes_dm_type_2	National audit flag for type 2 diabetes. Register of all patients with type 2 diabetes	164971000119101	Type 2 diabetes mellitus controlled by diet (finding)
gpes_dm_type_2	National audit flag for type 2 diabetes. Register of all patients with type 2 diabetes	1.68912e+16	Coronary artery disease due to type 2 diabetes mellitus (disorder)
gpes_dm_type_2	National audit flag for type 2 diabetes. Register of all patients with type 2 diabetes	190331003	Hyperosmolar coma due to type 2 diabetes mellitus (disorder)
gpes_dm_type_2	National audit flag for type 2 diabetes. Register of all patients with type 2 diabetes	190388001	Multiple complications due to type 2 diabetes mellitus (disorder)
gpes_dm_type_2	National audit flag for type 2 diabetes. Register of all patients with type 2 diabetes	190389009	Type II diabetes mellitus with ulcer (disorder)
gpes_dm_type_2	National audit flag for type 2 diabetes. Register of all patients with type 2 diabetes	190390000	Type II diabetes mellitus with gangrene (disorder)
gpes_dm_type_2	National audit flag for type 2 diabetes. Register of all patients with type 2 diabetes	199230006	Pre-existing type 2 diabetes mellitus (disorder)
gpes_dm_type_2	National audit flag for type 2 diabetes. Register of all patients with type 2 diabetes	201000119106	Disorder due to well controlled type 2 diabetes mellitus (disorder)
gpes_dm_type_2	National audit flag for type 2 diabetes. Register of all patients with type 2 diabetes	237599002	Insulin treated type 2 diabetes mellitus (disorder)
gpes_dm_type_2	National audit flag for type 2 diabetes. Register of all patients with type 2 diabetes	237604008	Maturity onset diabetes of the young, type 2 (disorder)
gpes_dm_type_2	National audit flag for type 2 diabetes. Register of all patients with type 2 diabetes	237627000	Pregnancy and type 2 diabetes mellitus (disorder)
gpes_dm_type_2	National audit flag for type 2 diabetes. Register of all patients with type 2 diabetes	24471000000103	Type 2 diabetic on insulin (finding)
gpes_dm_type_2	National audit flag for type 2 diabetes. Register of all patients with type 2 diabetes	24481000000101	Type 2 diabetic on diet only (finding)
gpes_dm_type_2	National audit flag for type 2 diabetes. Register of all patients with type 2 diabetes	279321000000104	Diabetes type 2 review (regime/therapy)
gpes_dm_type_2	National audit flag for type 2 diabetes. Register of all patients with type 2 diabetes	28331000119107	Retinal edema due to type 2 diabetes mellitus (disorder)
gpes_dm_type_2	National audit flag for type 2 diabetes. Register of all patients with type 2 diabetes	313436004	Type II diabetes mellitus without complication (disorder)
gpes_dm_type_2	National audit flag for type 2 diabetes. Register of all patients with type 2 diabetes	314902007	Peripheral angiopathy due to type 2 diabetes mellitus (disorder)
gpes_dm_type_2	National audit flag for type 2 diabetes. Register of all patients with type 2 diabetes	314903002	Arthropathy due to type 2 diabetes mellitus (disorder)
gpes_dm_type_2	National audit flag for type 2 diabetes. Register of all patients with type 2 diabetes	314904008	Type II diabetes mellitus with neuropathic arthropathy (disorder)
gpes_dm_type_2	National audit flag for type 2 diabetes. Register of all patients with type 2 diabetes	335621000000101	Maternally inherited diabetes mellitus (disorder)
gpes_dm_type_2	National audit flag for type 2 diabetes. Register of all patients with type 2 diabetes	359642000	Diabetes mellitus type 2 in nonobese (disorder)
gpes_dm_type_2	National audit flag for type 2 diabetes. Register of all patients with type 2 diabetes	368051000119109	Hyperglycemia due to type 2 diabetes mellitus (disorder)
gpes_dm_type_2	National audit flag for type 2 diabetes. Register of all patients with type 2 diabetes	368581000119106	Neuropathy due to type 2 diabetes mellitus (disorder)
gpes_dm_type_2	National audit flag for type 2 diabetes. Register of all patients with type 2 diabetes	368591000119109	Cheiropathy due to type 2 diabetes mellitus (disorder)
gpes_dm_type_2	National audit flag for type 2 diabetes. Register of all patients with type 2 diabetes	395204000	Hyperosmolar non-ketotic state due to type 2 diabetes mellitus (disorder)
gpes_dm_type_2	National audit flag for type 2 diabetes. Register of all patients with type 2 diabetes	41911000119107	Glaucoma due to type 2 diabetes mellitus (disorder)
gpes_dm_type_2	National audit flag for type 2 diabetes. Register of all patients with type 2 diabetes	420279001	Renal disorder due to type 2 diabetes mellitus (disorder)
gpes_dm_type_2	National audit flag for type 2 diabetes. Register of all patients with type 2 diabetes	420436000	Mononeuropathy due to type 2 diabetes mellitus (disorder)
gpes_dm_type_2	National audit flag for type 2 diabetes. Register of all patients with type 2 diabetes	420715001	Persistent microalbuminuria due to type 2 diabetes mellitus (disorder)
gpes_dm_type_2	National audit flag for type 2 diabetes. Register of all patients with type 2 diabetes	420756003	Cataract of eye due to diabetes mellitus type 2 (disorder)
gpes_dm_type_2	National audit flag for type 2 diabetes. Register of all patients with type 2 diabetes	421326000	Neurological disorder with type 2 diabetes mellitus
gpes_dm_type_2	National audit flag for type 2 diabetes. Register of all patients with type 2 diabetes	421631007	Gangrene due to type 2 diabetes mellitus (disorder)
gpes_dm_type_2	National audit flag for type 2 diabetes. Register of all patients with type 2 diabetes	421750000	Ketoacidosis due to type 2 diabetes mellitus (disorder)
gpes_dm_type_2	National audit flag for type 2 diabetes. Register of all patients with type 2 diabetes	421779007	Exudative maculopathy due to type 2 diabetes mellitus (disorder)
gpes_dm_type_2	National audit flag for type 2 diabetes. Register of all patients with type 2 diabetes	421847006	Ketoacidotic coma due to type 2 diabetes mellitus (disorder)
gpes_dm_type_2	National audit flag for type 2 diabetes. Register of all patients with type 2 diabetes	421986006	Persistent proteinuria due to type 2 diabetes mellitus (disorder)
gpes_dm_type_2	National audit flag for type 2 diabetes. Register of all patients with type 2 diabetes	422014003	Disorder due to type 2 diabetes mellitus (disorder)
gpes_dm_type_2	National audit flag for type 2 diabetes. Register of all patients with type 2 diabetes	422034002	Retinopathy due to type 2 diabetes mellitus (disorder)
gpes_dm_type_2	National audit flag for type 2 diabetes. Register of all patients with type 2 diabetes	422099009	Disorder of eye due to type 2 diabetes mellitus (disorder)
gpes_dm_type_2	National audit flag for type 2 diabetes. Register of all patients with type 2 diabetes	422166005	Peripheral circulatory disorder due to type 2 diabetes mellitus (disorder)
gpes_dm_type_2	National audit flag for type 2 diabetes. Register of all patients with type 2 diabetes	427027005	Lumbosacral radiculoplexus neuropathy due to type 2 diabetes mellitus (disorder)
gpes_dm_type_2	National audit flag for type 2 diabetes. Register of all patients with type 2 diabetes	427134009	Small vessel disease due to type 2 diabetes mellitus (disorder)
gpes_dm_type_2	National audit flag for type 2 diabetes. Register of all patients with type 2 diabetes	428007007	Erectile dysfunction due to type 2 diabetes mellitus (disorder)
gpes_dm_type_2	National audit flag for type 2 diabetes. Register of all patients with type 2 diabetes	44054006	Diabetes mellitus type 2 (disorder)
gpes_dm_type_2	National audit flag for type 2 diabetes. Register of all patients with type 2 diabetes	443694000	Type II diabetes mellitus uncontrolled (finding)
gpes_dm_type_2	National audit flag for type 2 diabetes. Register of all patients with type 2 diabetes	444110003	Type II diabetes mellitus well controlled (finding)
gpes_dm_type_2	National audit flag for type 2 diabetes. Register of all patients with type 2 diabetes	445353002	Brittle type II diabetes mellitus (finding)
gpes_dm_type_2	National audit flag for type 2 diabetes. Register of all patients with type 2 diabetes	472969004	History of diabetes mellitus type 2 (situation)
gpes_dm_type_2	National audit flag for type 2 diabetes. Register of all patients with type 2 diabetes	60951000119105	Blindness due to type 2 diabetes mellitus (disorder)
gpes_dm_type_2	National audit flag for type 2 diabetes. Register of all patients with type 2 diabetes	609567009	Pre-existing type 2 diabetes mellitus in pregnancy (disorder)
gpes_dm_type_2	National audit flag for type 2 diabetes. Register of all patients with type 2 diabetes	701000119103	Mixed hyperlipidemia due to type 2 diabetes mellitus (disorder)
gpes_dm_type_2	National audit flag for type 2 diabetes. Register of all patients with type 2 diabetes	703138006	Type II diabetes mellitus in remission (disorder)
gpes_dm_type_2	National audit flag for type 2 diabetes. Register of all patients with type 2 diabetes	711000119100	Chronic kidney disease stage 5 due to type 2 diabetes mellitus (disorder)
gpes_dm_type_2	National audit flag for type 2 diabetes. Register of all patients with type 2 diabetes	712883005	Autonomic neuropathy due to type 2 diabetes mellitus (disorder)
gpes_dm_type_2	National audit flag for type 2 diabetes. Register of all patients with type 2 diabetes	713703005	Gastroparesis due to type 2 diabetes mellitus (disorder)
gpes_dm_type_2	National audit flag for type 2 diabetes. Register of all patients with type 2 diabetes	713706002	Polyneuropathy due to type 2 diabetes mellitus (disorder)
gpes_dm_type_2	National audit flag for type 2 diabetes. Register of all patients with type 2 diabetes	71421000119105	Hypertension in chronic kidney disease due to type 2 diabetes mellitus (disorder)
gpes_dm_type_2	National audit flag for type 2 diabetes. Register of all patients with type 2 diabetes	71441000119104	Nephrotic syndrome due to type 2 diabetes mellitus (disorder)
gpes_dm_type_2	National audit flag for type 2 diabetes. Register of all patients with type 2 diabetes	719216001	Hypoglycemic coma due to type 2 diabetes mellitus
gpes_dm_type_2	National audit flag for type 2 diabetes. Register of all patients with type 2 diabetes	72051000119101	Severe malnutrition due to type 2 diabetes mellitus (disorder)
gpes_dm_type_2	National audit flag for type 2 diabetes. Register of all patients with type 2 diabetes	72061000119104	Osteomyelitis due to type 2 diabetes mellitus (disorder)
gpes_dm_type_2	National audit flag for type 2 diabetes. Register of all patients with type 2 diabetes	721000119107	Chronic kidney disease stage 4 due to type 2 diabetes mellitus (disorder)
gpes_dm_type_2	National audit flag for type 2 diabetes. Register of all patients with type 2 diabetes	721284006	Acidosis due to type 2 diabetes mellitus (disorder)
gpes_dm_type_2	National audit flag for type 2 diabetes. Register of all patients with type 2 diabetes	731000119105	Chronic kidney disease stage 3 due to type 2 diabetes mellitus (disorder)
gpes_dm_type_2	National audit flag for type 2 diabetes. Register of all patients with type 2 diabetes	741000119101	Chronic kidney disease stage 2 due to type 2 diabetes mellitus (disorder)
gpes_dm_type_2	National audit flag for type 2 diabetes. Register of all patients with type 2 diabetes	751000119104	Chronic kidney disease stage 1 due to type 2 diabetes mellitus (disorder)
gpes_dm_type_2	National audit flag for type 2 diabetes. Register of all patients with type 2 diabetes	754121000000107	Type II diabetic dietary review (regime/therapy)
gpes_dm_type_2	National audit flag for type 2 diabetes. Register of all patients with type 2 diabetes	761000119102	Dyslipidemia due to type 2 diabetes mellitus (disorder)
gpes_dm_type_2	National audit flag for type 2 diabetes. Register of all patients with type 2 diabetes	771000119108	Chronic kidney disease due to type 2 diabetes mellitus (disorder)
gpes_dm_type_2	National audit flag for type 2 diabetes. Register of all patients with type 2 diabetes	781000119106	Neuropathic arthropathy due to type 2 diabetes mellitus (disorder)
gpes_dm_type_2	National audit flag for type 2 diabetes. Register of all patients with type 2 diabetes	789567007	Ulcer of heel due to type 2 diabetes mellitus (disorder)
gpes_dm_type_2	National audit flag for type 2 diabetes. Register of all patients with type 2 diabetes	789569005	Neuropathic ulcer of heel due to type 2 diabetes mellitus (disorder)
gpes_dm_type_2	National audit flag for type 2 diabetes. Register of all patients with type 2 diabetes	789570006	Neuropathic ulcer of midfoot due to type 2 diabetes mellitus (disorder)
gpes_dm_type_2	National audit flag for type 2 diabetes. Register of all patients with type 2 diabetes	791000119109	Angina due to type 2 diabetes mellitus (disorder)
gpes_dm_type_2	National audit flag for type 2 diabetes. Register of all patients with type 2 diabetes	81531005	Diabetes mellitus type 2 in obese (disorder)
gpes_dm_type_2	National audit flag for type 2 diabetes. Register of all patients with type 2 diabetes	82541000119100	Traction detachment of retina due to type 2 diabetes mellitus (disorder)
gpes_dm_type_2	National audit flag for type 2 diabetes. Register of all patients with type 2 diabetes	82551000119103	Rubeosis iridis due to type 2 diabetes mellitus (disorder)
gpes_dm_type_2	National audit flag for type 2 diabetes. Register of all patients with type 2 diabetes	84361000119102	Insulin reactive hypoglycemia due to type 2 diabetes mellitus
gpes_dm_type_2	National audit flag for type 2 diabetes. Register of all patients with type 2 diabetes	87441000119104	Ulcer of ankle due to type 2 diabetes mellitus (disorder)
gpes_dm_type_2	National audit flag for type 2 diabetes. Register of all patients with type 2 diabetes	87451000119102	Heel AND/OR midfoot ulcer due to type 2 diabetes mellitus (disorder)
gpes_dm_type_2	National audit flag for type 2 diabetes. Register of all patients with type 2 diabetes	87461000119100	Ulcer of forefoot due to type 2 diabetes mellitus (disorder)
gpes_dm_type_2	National audit flag for type 2 diabetes. Register of all patients with type 2 diabetes	87921000119104	Cranial nerve palsy due to type 2 diabetes mellitus (disorder)
gpes_dm_type_2	National audit flag for type 2 diabetes. Register of all patients with type 2 diabetes	90781000119102	Microalbuminuria due to type 2 diabetes mellitus (disorder)
gpes_dm_type_2	National audit flag for type 2 diabetes. Register of all patients with type 2 diabetes	90791000119104	End stage renal disease on dialysis due to type 2 diabetes mellitus (disorder)
gpes_dm_type_2	National audit flag for type 2 diabetes. Register of all patients with type 2 diabetes	97331000119101	Macular edema and retinopathy due to type 2 diabetes mellitus (disorder)
gpes_dm_type_2	National audit flag for type 2 diabetes. Register of all patients with type 2 diabetes	97341000119105	Proliferative retinopathy with retinal edema due to type 2 diabetes mellitus (disorder)
gpes_dm_type_2	National audit flag for type 2 diabetes. Register of all patients with type 2 diabetes	97621000119107	Stasis ulcer due to type 2 diabetes mellitus (disorder)
gpes_dm_type_2	National audit flag for type 2 diabetes. Register of all patients with type 2 diabetes	9859006	Acanthosis nigricans due to type 2 diabetes mellitus (disorder)
gpes_study_af	QCOVID Study	49436004	Atrial fibrillation (disorder)
gpes_study_af	QCOVID Study	195080001	Atrial fibrillation and flutter (disorder)
gpes_study_af	QCOVID Study	233911009	Non-rheumatic atrial fibrillation (disorder)
gpes_study_af	QCOVID Study	282825002	Paroxysmal atrial fibrillation (disorder)
gpes_study_af	QCOVID Study	426749004	Chronic atrial fibrillation (disorder)
gpes_study_af	QCOVID Study	427665004	Paroxysmal atrial flutter (disorder)
gpes_study_af	QCOVID Study	440028005	Permanent atrial fibrillation (disorder)
gpes_study_af	QCOVID Study	440059007	Persistent atrial fibrillation (disorder)
gpes_study_af	QCOVID Study	720448006	Typical atrial flutter (disorder)
gpes_study_af	QCOVID Study	1.59649e+16	Atypical atrial flutter (disorder)
gpes_study_ast	QCOVID Study	12428000	Intrinsic asthma without status asthmaticus (disorder)
gpes_study_ast	QCOVID Study	13151001	Flax-dressers' disease (disorder)
gpes_study_ast	QCOVID Study	31387002	Exercise-induced asthma (disorder)
gpes_study_ast	QCOVID Study	41553006	Detergent asthma (disorder)
gpes_study_ast	QCOVID Study	56968009	Asthma caused by wood dust (disorder)
gpes_study_ast	QCOVID Study	57607007	Occupational asthma (disorder)
gpes_study_ast	QCOVID Study	63088003	Allergic asthma without status asthmaticus (disorder)
gpes_study_ast	QCOVID Study	85761009	Byssinosis (disorder)
gpes_study_ast	QCOVID Study	195949008	Chronic asthmatic bronchitis (disorder)
gpes_study_ast	QCOVID Study	195967001	Asthma (disorder)
gpes_study_ast	QCOVID Study	195977004	Mixed asthma (disorder)
gpes_study_ast	QCOVID Study	225057002	Brittle asthma (disorder)
gpes_study_ast	QCOVID Study	233678006	Childhood asthma (disorder)
gpes_study_ast	QCOVID Study	233679003	Late onset asthma (disorder)
gpes_study_ast	QCOVID Study	233683003	Hay fever with asthma (disorder)
gpes_study_ast	QCOVID Study	266361008	Non-allergic asthma (disorder)
gpes_study_ast	QCOVID Study	312453004	Asthma - currently active (finding)
gpes_study_ast	QCOVID Study	370220003	Occasional asthma (disorder)
gpes_study_ast	QCOVID Study	370221004	Severe asthma (disorder)
gpes_study_ast	QCOVID Study	389145006	Allergic asthma (disorder)
gpes_study_ast	QCOVID Study	401193004	Asthma confirmed (situation)
gpes_study_ast	QCOVID Study	405944004	Asthmatic bronchitis (disorder)
gpes_study_ast	QCOVID Study	407674008	Aspirin-induced asthma (disorder)
gpes_study_ast	QCOVID Study	424643009	Atopic asthma
gpes_study_ast	QCOVID Study	708038006	Acute exacerbation of asthma (disorder)
gpes_study_ast	QCOVID Study	708090002	Acute severe exacerbation of asthma (disorder)
gpes_study_ast	QCOVID Study	708093000	Acute exacerbation of immunoglobulin E-mediated allergic asthma (disorder)
gpes_study_ast	QCOVID Study	708094006	Acute exacerbation of intrinsic asthma (disorder)
gpes_study_ast	QCOVID Study	734904007	Life threatening acute exacerbation of asthma (disorder)
gpes_study_ast	QCOVID Study	866881000000101	Chronic asthma with fixed airflow obstruction (disorder)
gpes_study_ast	QCOVID Study	1086701000000100	Life threatening acute exacerbation of allergic asthma (disorder)
gpes_study_ast	QCOVID Study	1086711000000100	Life threatening acute exacerbation of intrinsic asthma (disorder)
gpes_study_ckd	QCOVID Study	46177005	End-stage renal disease (disorder)
gpes_study_ckd	QCOVID Study	90688005	Chronic renal failure syndrome (disorder)
gpes_study_ckd	QCOVID Study	431857002	Chronic kidney disease stage 4 (disorder)
gpes_study_ckd	QCOVID Study	433144002	Chronic kidney disease stage 3 (disorder)
gpes_study_ckd	QCOVID Study	433146000	Chronic kidney disease stage 5 (disorder)
gpes_study_ckd	QCOVID Study	700378005	Chronic kidney disease stage 3A (disorder)
gpes_study_ckd	QCOVID Study	700379002	Chronic kidney disease stage 3B (disorder)
gpes_study_ckd	QCOVID Study	324251000000105	Chronic kidney disease stage 3 with proteinuria (disorder)
gpes_study_ckd	QCOVID Study	324281000000104	Chronic kidney disease stage 3 without proteinuria (disorder)
gpes_study_ckd	QCOVID Study	324311000000101	Chronic kidney disease stage 3A with proteinuria (disorder)
gpes_study_ckd	QCOVID Study	324341000000100	Chronic kidney disease stage 3A without proteinuria (disorder)
gpes_study_ckd	QCOVID Study	324371000000106	Chronic kidney disease stage 3B with proteinuria (disorder)
gpes_study_ckd	QCOVID Study	324411000000105	Chronic kidney disease stage 3B without proteinuria (disorder)
gpes_study_ckd	QCOVID Study	324441000000106	Chronic kidney disease stage 4 with proteinuria (disorder)
gpes_study_ckd	QCOVID Study	324471000000100	Chronic kidney disease stage 4 without proteinuria (disorder)
gpes_study_ckd	QCOVID Study	324501000000107	Chronic kidney disease stage 5 with proteinuria (disorder)
gpes_study_ckd	QCOVID Study	324541000000105	Chronic kidney disease stage 5 without proteinuria (disorder)
gpes_study_ckd	QCOVID Study	950231000000104	Chronic kidney disease with glomerular filtration rate category G4 and albuminuria category A3 (disorder)
gpes_study_ckd	QCOVID Study	950251000000106	Chronic kidney disease with glomerular filtration rate category G5 and albuminuria category A1 (disorder)
gpes_study_ckd	QCOVID Study	950291000000103	Chronic kidney disease with glomerular filtration rate category G5 and albuminuria category A2 (disorder)
gpes_study_ckd	QCOVID Study	950311000000102	Chronic kidney disease with glomerular filtration rate category G5 and albuminuria category A3 (disorder)
gpes_study_copd	QCOVID Study	135836000	End stage chronic obstructive airways disease (disorder)
gpes_study_copd	QCOVID Study	13645005	Chronic obstructive lung disease (disorder)
gpes_study_copd	QCOVID Study	16003001	Giant bullous emphysema (disorder)
gpes_study_copd	QCOVID Study	185086009	Chronic obstructive bronchitis (disorder)
gpes_study_copd	QCOVID Study	195949008	Chronic asthmatic bronchitis (disorder)
gpes_study_copd	QCOVID Study	195951007	Acute exacerbation of chronic obstructive airways disease (disorder)
gpes_study_copd	QCOVID Study	195953005	Mixed simple and mucopurulent chronic bronchitis (disorder)
gpes_study_copd	QCOVID Study	195957006	Chronic bullous emphysema (disorder)
gpes_study_copd	QCOVID Study	195958001	Segmental bullous emphysema (disorder)
gpes_study_copd	QCOVID Study	195959009	Zonal bullous emphysema (disorder)
gpes_study_copd	QCOVID Study	195963002	Acute vesicular emphysema (disorder)
gpes_study_copd	QCOVID Study	196001008	Chronic obstructive pulmonary disease with acute lower respiratory infection (disorder)
gpes_study_copd	QCOVID Study	266355005	Bullous emphysema with collapse (disorder)
gpes_study_copd	QCOVID Study	266356006	Atrophic (senile) emphysema (disorder)
gpes_study_copd	QCOVID Study	293991000000106	Very severe chronic obstructive pulmonary disease (disorder)
gpes_study_copd	QCOVID Study	313296004	Mild chronic obstructive pulmonary disease (disorder)
gpes_study_copd	QCOVID Study	313297008	Moderate chronic obstructive pulmonary disease (disorder)
gpes_study_copd	QCOVID Study	313299006	Severe chronic obstructive pulmonary disease (disorder)
gpes_study_copd	QCOVID Study	40100001	Obliterative bronchiolitis (disorder)
gpes_study_copd	QCOVID Study	45145000	Unilateral emphysema (situation)
gpes_study_copd	QCOVID Study	4981000	Panacinar emphysema (disorder)
gpes_study_copd	QCOVID Study	52571006	Chronic tracheobronchitis (disorder)
gpes_study_copd	QCOVID Study	61937009	Simple chronic bronchitis (disorder)
gpes_study_copd	QCOVID Study	63480004	Chronic bronchitis (disorder)
gpes_study_copd	QCOVID Study	68328006	Centriacinar emphysema (disorder)
gpes_study_copd	QCOVID Study	74417001	Mucopurulent chronic bronchitis (disorder)
gpes_study_copd	QCOVID Study	77690003	Interstitial emphysema of lung (disorder)
gpes_study_copd	QCOVID Study	84409004	Fetid chronic bronchitis (disorder)
gpes_study_copd	QCOVID Study	87433001	Pulmonary emphysema (disorder)
gpes_study_copd	QCOVID Study	89549007	Catarrhal bronchitis (disorder)
gpes_study_dem	QCOVID Study	12348006	Presenile dementia (disorder)
gpes_study_dem	QCOVID Study	13092008	Pick's disease (disorder)
gpes_study_dem	QCOVID Study	15662003	Senile dementia (disorder)
gpes_study_dem	QCOVID Study	191449005	Uncomplicated senile dementia (disorder)
gpes_study_dem	QCOVID Study	191451009	Uncomplicated presenile dementia (disorder)
gpes_study_dem	QCOVID Study	191452002	Presenile dementia with delirium (disorder)
gpes_study_dem	QCOVID Study	191454001	Presenile dementia with paranoia (disorder)
gpes_study_dem	QCOVID Study	191455000	Presenile dementia with depression (disorder)
gpes_study_dem	QCOVID Study	191457008	Senile dementia with depressive or paranoid features (disorder)
gpes_study_dem	QCOVID Study	191458003	Senile dementia with paranoia (disorder)
gpes_study_dem	QCOVID Study	191459006	Senile dementia with depression (disorder)
gpes_study_dem	QCOVID Study	191461002	Senile dementia with delirium (disorder)
gpes_study_dem	QCOVID Study	191463004	Uncomplicated arteriosclerotic dementia (disorder)
gpes_study_dem	QCOVID Study	191464005	Arteriosclerotic dementia with delirium (disorder)
gpes_study_dem	QCOVID Study	191465006	Arteriosclerotic dementia with paranoia (disorder)
gpes_study_dem	QCOVID Study	191466007	Arteriosclerotic dementia with depression (disorder)
gpes_study_dem	QCOVID Study	191493005	Drug-induced dementia (disorder)
gpes_study_dem	QCOVID Study	191519005	Dementia associated with another disease (disorder)
gpes_study_dem	QCOVID Study	21921000119103	Dementia co-occurrent and due to Pick's disease (disorder)
gpes_study_dem	QCOVID Study	230273006	Frontotemporal degeneration (disorder)
gpes_study_dem	QCOVID Study	230285003	Vascular dementia of acute onset (disorder)
gpes_study_dem	QCOVID Study	230286002	Subcortical vascular dementia (disorder)
gpes_study_dem	QCOVID Study	230287006	Mixed cortical and subcortical vascular dementia (disorder)
gpes_study_dem	QCOVID Study	26929004	Alzheimer's disease (disorder)
gpes_study_dem	QCOVID Study	279982005	Cerebral degeneration presenting primarily with dementia (disorder)
gpes_study_dem	QCOVID Study	281004	Dementia associated with alcoholism (disorder)
gpes_study_dem	QCOVID Study	416780008	Primary degenerative dementia of the Alzheimer type, presenile onset (disorder)
gpes_study_dem	QCOVID Study	416975007	Primary degenerative dementia of the Alzheimer type, senile onset (disorder)
gpes_study_dem	QCOVID Study	421529006	Dementia associated with acquired immunodeficiency syndrome (disorder)
gpes_study_dem	QCOVID Study	425390006	Dementia associated with Parkinson's Disease (disorder)
gpes_study_dem	QCOVID Study	429458009	Dementia due to Creutzfeldt Jakob disease (disorder)
gpes_study_dem	QCOVID Study	429998004	Vascular dementia (disorder)
gpes_study_dem	QCOVID Study	442344002	Dementia due to Huntington chorea (disorder)
gpes_study_dem	QCOVID Study	45864009	Senile degeneration of brain (disorder)
gpes_study_dem	QCOVID Study	52448006	Dementia (disorder)
gpes_study_dem	QCOVID Study	56267009	Multi-infarct dementia (disorder)
gpes_study_dem	QCOVID Study	80098002	Diffuse Lewy body disease (disorder)
gpes_study_dem	QCOVID Study	90099008	Subcortical leukoencephalopathy (disorder)
gpes_study_dm	QCOVID Study	111552007	Diabetes mellitus without complication (disorder)
gpes_study_dm	QCOVID Study	112991000000101	Lipoatrophic diabetes mellitus without complication (disorder)
gpes_study_dm	QCOVID Study	11530004	Brittle diabetes mellitus (finding)
gpes_study_dm	QCOVID Study	127012008	Lipoatrophic diabetes (disorder)
gpes_study_dm	QCOVID Study	127013003	Disorder of kidney due to diabetes mellitus (disorder)
gpes_study_dm	QCOVID Study	190330002	Hyperosmolar coma due to type 1 diabetes mellitus (disorder)
gpes_study_dm	QCOVID Study	190331003	Hyperosmolar coma due to type 2 diabetes mellitus (disorder)
gpes_study_dm	QCOVID Study	190368000	Type I diabetes mellitus with ulcer (disorder)
gpes_study_dm	QCOVID Study	190372001	Type I diabetes mellitus maturity onset (disorder)
gpes_study_dm	QCOVID Study	190388001	Multiple complications due to type 2 diabetes mellitus (disorder)
gpes_study_dm	QCOVID Study	190389009	Type II diabetes mellitus with ulcer (disorder)
gpes_study_dm	QCOVID Study	190406000	Ketoacidosis due to malnutrition related diabetes mellitus (disorder)
gpes_study_dm	QCOVID Study	190407009	Malnutrition-related diabetes mellitus with renal complications (disorder)
gpes_study_dm	QCOVID Study	190410002	Malnutrition-related diabetes mellitus with peripheral circulatory complications (disorder)
gpes_study_dm	QCOVID Study	190411003	Multiple complications due to malnutrition related diabetes (disorder)
gpes_study_dm	QCOVID Study	190412005	Malnutrition-related diabetes mellitus without complications (disorder)
gpes_study_dm	QCOVID Study	190416008	Steroid-induced diabetes mellitus without complication (disorder)
gpes_study_dm	QCOVID Study	190447002	Steroid-induced diabetes (disorder)
gpes_study_dm	QCOVID Study	201724008	Neuropathic arthropathy due to diabetes mellitus (disorder)
gpes_study_dm	QCOVID Study	230572002	Neuropathy due to diabetes mellitus (disorder)
gpes_study_dm	QCOVID Study	230577008	Mononeuropathy due to diabetes mellitus (disorder)
gpes_study_dm	QCOVID Study	237599002	Insulin treated type 2 diabetes mellitus (disorder)
gpes_study_dm	QCOVID Study	237604008	Maturity onset diabetes of the young, type 2 (disorder)
gpes_study_dm	QCOVID Study	237632004	Hypoglycemic event due to diabetes
gpes_study_dm	QCOVID Study	237651005	Insulin resistance - type A (disorder)
gpes_study_dm	QCOVID Study	25093002	Disorder of eye due to diabetes mellitus (disorder)
gpes_study_dm	QCOVID Study	26298008	Ketoacidotic coma due to diabetes mellitus (disorder)
gpes_study_dm	QCOVID Study	268519009	Diabetic - poor control (finding)
gpes_study_dm	QCOVID Study	2751001	Fibrocalculous pancreatic diabetes (disorder)
gpes_study_dm	QCOVID Study	290002008	Brittle type I diabetes mellitus (finding)
gpes_study_dm	QCOVID Study	31211000119101	Peripheral angiopathy due to type 1 diabetes mellitus (disorder)
gpes_study_dm	QCOVID Study	313435000	Type I diabetes mellitus without complication (disorder)
gpes_study_dm	QCOVID Study	313436004	Type II diabetes mellitus without complication (disorder)
gpes_study_dm	QCOVID Study	314771006	Type I diabetes mellitus with hypoglycemic coma (disorder)
gpes_study_dm	QCOVID Study	314893005	Arthropathy due to type 1 diabetes mellitus (disorder)
gpes_study_dm	QCOVID Study	314902007	Peripheral angiopathy due to type 2 diabetes mellitus (disorder)
gpes_study_dm	QCOVID Study	314903002	Arthropathy due to type 2 diabetes mellitus (disorder)
gpes_study_dm	QCOVID Study	314904008	Type II diabetes mellitus with neuropathic arthropathy (disorder)
gpes_study_dm	QCOVID Study	385041000000108	Diabetes mellitus with multiple complications (disorder)
gpes_study_dm	QCOVID Study	39058009	Lumbosacral radiculoplexus neuropathy due to diabetes mellitus (disorder)
gpes_study_dm	QCOVID Study	395204000	Hyperosmolar non-ketotic state due to type 2 diabetes mellitus (disorder)
gpes_study_dm	QCOVID Study	401110002	Type 1 diabetes mellitus with persistent microalbuminuria (disorder)
gpes_study_dm	QCOVID Study	408539000	Insulin autoimmune syndrome (disorder)
gpes_study_dm	QCOVID Study	408540003	Diabetes mellitus caused by non-steroid drugs (disorder)
gpes_study_dm	QCOVID Study	413183008	Diabetes mellitus caused by non-steroid drugs without complication (disorder)
gpes_study_dm	QCOVID Study	413184002	Fibrocalculous pancreatopathy without complication (disorder)
gpes_study_dm	QCOVID Study	420270002	Ketoacidosis due to type 1 diabetes mellitus (disorder)
gpes_study_dm	QCOVID Study	420279001	Renal disorder due to type 2 diabetes mellitus (disorder)
gpes_study_dm	QCOVID Study	420422005	Ketoacidosis due to diabetes mellitus (disorder)
gpes_study_dm	QCOVID Study	420436000	Mononeuropathy due to type 2 diabetes mellitus (disorder)
gpes_study_dm	QCOVID Study	420486006	Exudative maculopathy due to type 1 diabetes mellitus (disorder)
gpes_study_dm	QCOVID Study	420514000	Persistent proteinuria due to type 1 diabetes mellitus (disorder)
gpes_study_dm	QCOVID Study	420662003	Coma due to diabetes mellitus (disorder)
gpes_study_dm	QCOVID Study	420683009	Disorder of nervous system due to malnutrition related diabetes mellitus (disorder)
gpes_study_dm	QCOVID Study	420715001	Persistent microalbuminuria due to type 2 diabetes mellitus (disorder)
gpes_study_dm	QCOVID Study	420756003	Cataract of eye due to diabetes mellitus type 2 (disorder)
gpes_study_dm	QCOVID Study	420789003	Retinopathy due to type 1 diabetes mellitus (disorder)
gpes_study_dm	QCOVID Study	420825003	Gangrene due to type 1 diabetes mellitus (disorder)
gpes_study_dm	QCOVID Study	420868002	Disorder due to type 1 diabetes mellitus (disorder)
gpes_study_dm	QCOVID Study	420918009	Mononeuropathy due to type 1 diabetes mellitus (disorder)
gpes_study_dm	QCOVID Study	420996007	Coma due to malnutrition-related diabetes mellitus (disorder)
gpes_study_dm	QCOVID Study	421075007	Ketoacidotic coma due to type 1 diabetes mellitus (disorder)
gpes_study_dm	QCOVID Study	421256007	Disorder of eye due to malnutrition related diabetes mellitus (disorder)
gpes_study_dm	QCOVID Study	421326000	Neurological disorder with type 2 diabetes mellitus
gpes_study_dm	QCOVID Study	421365002	Peripheral circulatory disorder due to type 1 diabetes mellitus (disorder)
gpes_study_dm	QCOVID Study	421468001	Disorder of nervous system due to type 1 diabetes mellitus (disorder)
gpes_study_dm	QCOVID Study	421631007	Gangrene due to type 2 diabetes mellitus (disorder)
gpes_study_dm	QCOVID Study	421750000	Ketoacidosis due to type 2 diabetes mellitus (disorder)
gpes_study_dm	QCOVID Study	421779007	Exudative maculopathy due to type 2 diabetes mellitus (disorder)
gpes_study_dm	QCOVID Study	421847006	Ketoacidotic coma due to type 2 diabetes mellitus (disorder)
gpes_study_dm	QCOVID Study	421893009	Renal disorder due to type 1 diabetes mellitus (disorder)
gpes_study_dm	QCOVID Study	421895002	Peripheral vascular disorder due to diabetes mellitus (disorder)
gpes_study_dm	QCOVID Study	421920002	Cataract of eye due to diabetes mellitus type 1 (disorder)
gpes_study_dm	QCOVID Study	421986006	Persistent proteinuria due to type 2 diabetes mellitus (disorder)
gpes_study_dm	QCOVID Study	422014003	Disorder due to type 2 diabetes mellitus (disorder)
gpes_study_dm	QCOVID Study	422034002	Retinopathy due to type 2 diabetes mellitus (disorder)
gpes_study_dm	QCOVID Study	422088007	Disorder of nervous system due to diabetes mellitus (disorder)
gpes_study_dm	QCOVID Study	422099009	Disorder of eye due to type 2 diabetes mellitus (disorder)
gpes_study_dm	QCOVID Study	422126006	Hyperosmolar coma due to diabetes mellitus (disorder)
gpes_study_dm	QCOVID Study	422166005	Peripheral circulatory disorder due to type 2 diabetes mellitus (disorder)
gpes_study_dm	QCOVID Study	422228004	Multiple complications due to type 1 diabetes mellitus (disorder)
gpes_study_dm	QCOVID Study	422275004	Gangrene due to diabetes mellitus (disorder)
gpes_study_dm	QCOVID Study	426875007	Latent autoimmune diabetes mellitus in adult (disorder)
gpes_study_dm	QCOVID Study	43959009	Cataract of eye due to diabetes mellitus (disorder)
gpes_study_dm	QCOVID Study	44054006	Diabetes mellitus type 2 (disorder)
gpes_study_dm	QCOVID Study	443694000	Type II diabetes mellitus uncontrolled (finding)
gpes_study_dm	QCOVID Study	444073006	Type I diabetes mellitus uncontrolled (finding)
gpes_study_dm	QCOVID Study	46635009	Diabetes mellitus type 1 (disorder)
gpes_study_dm	QCOVID Study	4855003	Retinopathy due to diabetes mellitus (disorder)
gpes_study_dm	QCOVID Study	49455004	Polyneuropathy due to diabetes mellitus (disorder)
gpes_study_dm	QCOVID Study	51002006	Diabetes mellitus associated with pancreatic disease (disorder)
gpes_study_dm	QCOVID Study	532411000000102	Diabetes mellitus, adult onset, with no mention of complication (disorder)
gpes_study_dm	QCOVID Study	609561005	MODY - maturity onset diabetes of young
gpes_study_dm	QCOVID Study	609562003	Maturity onset diabetes of the young, type 1 (disorder)
gpes_study_dm	QCOVID Study	658011000000104	Diabetes mellitus with other specified manifestation (disorder)
gpes_study_dm	QCOVID Study	713702000	Gastroparesis due to type 1 diabetes mellitus (disorder)
gpes_study_dm	QCOVID Study	713703005	Gastroparesis due to type 2 diabetes mellitus (disorder)
gpes_study_dm	QCOVID Study	713705003	Polyneuropathy due to type 1 diabetes mellitus (disorder)
gpes_study_dm	QCOVID Study	713706002	Polyneuropathy due to type 2 diabetes mellitus (disorder)
gpes_study_dm	QCOVID Study	71771000119100	Neuropathic arthropathy due to type 1 diabetes mellitus (disorder)
gpes_study_dm	QCOVID Study	719216001	Hypoglycemic coma due to type 2 diabetes mellitus
gpes_study_dm	QCOVID Study	73211009	Diabetes mellitus (disorder)
gpes_study_dm	QCOVID Study	739681000	Disorder of eye due to type 1 diabetes mellitus (disorder)
gpes_study_dm	QCOVID Study	74627003	Complication due to diabetes mellitus (disorder)
gpes_study_dm	QCOVID Study	75524006	Malnutrition related diabetes mellitus (disorder)
gpes_study_dm	QCOVID Study	8801005	Secondary diabetes mellitus (disorder)
gpes_study_dm	QCOVID Study	999791000000106	Haemoglobin A1c level - International Federation of Clinical Chemistry and Laboratory Medicine standardised (observable entity)
gpes_study_hf	QCOVID Study	10633002	Acute congestive heart failure (disorder)
gpes_study_hf	QCOVID Study	128404006	Right heart failure (disorder)
gpes_study_hf	QCOVID Study	134401001	Left ventricular systolic dysfunction (disorder)
gpes_study_hf	QCOVID Study	195111005	Decompensated cardiac failure (disorder)
gpes_study_hf	QCOVID Study	195112003	Compensated cardiac failure (disorder)
gpes_study_hf	QCOVID Study	195114002	Acute left ventricular failure (disorder)
gpes_study_hf	QCOVID Study	275514001	Impaired left ventricular function (finding)
gpes_study_hf	QCOVID Study	367363000	Right ventricular failure (disorder)
gpes_study_hf	QCOVID Study	420300004	New York Heart Association Classification - Class I (finding)
gpes_study_hf	QCOVID Study	420913000	New York Heart Association Classification - Class III (finding)
gpes_study_hf	QCOVID Study	421704003	New York Heart Association Classification - Class II (finding)
gpes_study_hf	QCOVID Study	422293003	New York Heart Association Classification - Class IV (finding)
gpes_study_hf	QCOVID Study	42343007	Congestive heart failure (disorder)
gpes_study_hf	QCOVID Study	426611007	Congestive heart failure due to valvular disease (disorder)
gpes_study_hf	QCOVID Study	43736008	Rheumatic left ventricular failure (disorder)
gpes_study_hf	QCOVID Study	56675007	Acute heart failure (disorder)
gpes_study_hf	QCOVID Study	71892000	Cardiac asthma (disorder)
gpes_study_hf	QCOVID Study	84114007	Heart failure (disorder)
gpes_study_hf	QCOVID Study	85232009	Left heart failure (disorder)
gpes_study_hf	QCOVID Study	88805009	Chronic congestive heart failure (disorder)
gpes_study_hf	QCOVID Study	92506005	Biventricular congestive heart failure (disorder)
gpes_study_chd	QCOVID Study	10273003	Acute infarction of papillary muscle (disorder)
gpes_study_chd	QCOVID Study	129574000	Postoperative myocardial infarction (disorder)
gpes_study_chd	QCOVID Study	15990001	Acute myocardial infarction of posterolateral wall (disorder)
gpes_study_chd	QCOVID Study	1755008	Old myocardial infarction (disorder)
gpes_study_chd	QCOVID Study	19057007	Status anginosus (disorder)
gpes_study_chd	QCOVID Study	194802003	True posterior myocardial infarction (disorder)
gpes_study_chd	QCOVID Study	194809007	Acute atrial infarction (disorder)
gpes_study_chd	QCOVID Study	194821006	Coronary thrombosis not resulting in myocardial infarction (disorder)
gpes_study_chd	QCOVID Study	194823009	Acute coronary insufficiency (disorder)
gpes_study_chd	QCOVID Study	194828000	Angina (disorder)
gpes_study_chd	QCOVID Study	194842008	Single coronary vessel disease (disorder)
gpes_study_chd	QCOVID Study	194843003	Double coronary vessel disease (disorder)
gpes_study_chd	QCOVID Study	194849004	Generalized ischemic myocardial dysfunction (disorder)
gpes_study_chd	QCOVID Study	194856005	Subsequent myocardial infarction (disorder)
gpes_study_chd	QCOVID Study	194857001	Subsequent myocardial infarction of anterior wall (disorder)
gpes_study_chd	QCOVID Study	194858006	Subsequent myocardial infarction of inferior wall (disorder)
gpes_study_chd	QCOVID Study	194862000	Hemopericardium due to and following acute myocardial infarction (disorder)
gpes_study_chd	QCOVID Study	194863005	Atrial septal defect due to and following acute myocardial infarction (disorder)
gpes_study_chd	QCOVID Study	194865003	Rupture of cardiac wall without hemopericardium as current complication following acute myocardial infarction (disorder)
gpes_study_chd	QCOVID Study	194866002	Rupture of chordae tendinae due to and following acute myocardial infarction (disorder)
gpes_study_chd	QCOVID Study	194867006	Rupture of papillary muscle as current complication following acute myocardial infarction (disorder)
gpes_study_chd	QCOVID Study	194868001	Thrombosis of atrium, auricular appendage, and ventricle due to and following acute myocardial infarction (disorder)
gpes_study_chd	QCOVID Study	21470009	Syncope anginosa (disorder)
gpes_study_chd	QCOVID Study	22298006	MI - myocardial infarction
gpes_study_chd	QCOVID Study	225566008	Ischemic chest pain (finding)
gpes_study_chd	QCOVID Study	233817007	Triple vessel disease of the heart (disorder)
gpes_study_chd	QCOVID Study	233819005	Stable angina (disorder)
gpes_study_chd	QCOVID Study	233821000	New onset angina (disorder)
gpes_study_chd	QCOVID Study	233823002	Silent myocardial ischemia (disorder)
gpes_study_chd	QCOVID Study	233838001	Acute posterior myocardial infarction (disorder)
gpes_study_chd	QCOVID Study	233843008	Silent myocardial infarction (disorder)
gpes_study_chd	QCOVID Study	233846000	Post-infarction ventricular septal defect (disorder)
gpes_study_chd	QCOVID Study	233847009	Cardiac rupture due to and following acute myocardial infarction (disorder)
gpes_study_chd	QCOVID Study	233885007	Post-infarction pericarditis (disorder)
gpes_study_chd	QCOVID Study	25106000	Impending infarction (disorder)
gpes_study_chd	QCOVID Study	300995000	Exercise-induced angina (disorder)
gpes_study_chd	QCOVID Study	304914007	Acute Q wave myocardial infarction (disorder)
gpes_study_chd	QCOVID Study	307140009	Acute non-Q wave infarction (disorder)
gpes_study_chd	QCOVID Study	311792005	Postoperative transmural myocardial infarction of anterior wall (disorder)
gpes_study_chd	QCOVID Study	311793000	Postoperative transmural myocardial infarction of inferior wall (disorder)
gpes_study_chd	QCOVID Study	311796008	Postoperative subendocardial myocardial infarction (disorder)
gpes_study_chd	QCOVID Study	314116003	Post infarct angina (disorder)
gpes_study_chd	QCOVID Study	315025001	Refractory angina (disorder)
gpes_study_chd	QCOVID Study	315026000	Transient myocardial ischemia (disorder)
gpes_study_chd	QCOVID Study	315348000	Asymptomatic coronary heart disease (disorder)
gpes_study_chd	QCOVID Study	35928006	Nocturnal angina (disorder)
gpes_study_chd	QCOVID Study	371068009	Myocardial infarction with complication (disorder)
gpes_study_chd	QCOVID Study	394659003	Acute coronary syndrome (disorder)
gpes_study_chd	QCOVID Study	398274000	Coronary artery thrombosis (disorder)
gpes_study_chd	QCOVID Study	399211009	History of myocardial infarction (situation)
gpes_study_chd	QCOVID Study	401303003	Acute ST segment elevation myocardial infarction (disorder)
gpes_study_chd	QCOVID Study	401314000	Acute non-ST segment elevation myocardial infarction (disorder)
gpes_study_chd	QCOVID Study	413838009	Chronic ischemic heart disease (disorder)
gpes_study_chd	QCOVID Study	413844008	Chronic myocardial ischemia (disorder)
gpes_study_chd	QCOVID Study	414545008	Ischemic heart disease (disorder)
gpes_study_chd	QCOVID Study	42531007	Microinfarct of heart (disorder)
gpes_study_chd	QCOVID Study	443502000	Atherosclerosis of coronary artery (disorder)
gpes_study_chd	QCOVID Study	4557003	Preinfarction syndrome (disorder)
gpes_study_chd	QCOVID Study	46109009	Subendocardial ischemia (disorder)
gpes_study_chd	QCOVID Study	52035003	Acute anteroapical myocardial infarction (disorder)
gpes_study_chd	QCOVID Study	53741008	Coronary arteriosclerosis (disorder)
gpes_study_chd	QCOVID Study	54329005	Acute myocardial infarction of anterior wall (disorder)
gpes_study_chd	QCOVID Study	57054005	Acute myocardial infarction (disorder)
gpes_study_chd	QCOVID Study	58612006	Acute myocardial infarction of lateral wall (disorder)
gpes_study_chd	QCOVID Study	59021001	Angina decubitus (disorder)
gpes_study_chd	QCOVID Study	62695002	Acute anteroseptal myocardial infarction (disorder)
gpes_study_chd	QCOVID Study	65547006	Acute myocardial infarction of inferolateral wall (disorder)
gpes_study_chd	QCOVID Study	66189004	Postmyocardial infarction syndrome (disorder)
gpes_study_chd	QCOVID Study	70211005	Acute myocardial infarction of anterolateral wall (disorder)
gpes_study_chd	QCOVID Study	70422006	Acute subendocardial infarction (disorder)
gpes_study_chd	QCOVID Study	73795002	Acute myocardial infarction of inferior wall (disorder)
gpes_study_chd	QCOVID Study	76593002	Acute myocardial infarction of inferoposterior wall (disorder)
gpes_study_chd	QCOVID Study	79009004	Acute myocardial infarction of septum (disorder)
gpes_study_chd	QCOVID Study	87343002	Prinzmetal angina (disorder)
gpes_study_ld_downs	QCOVID Study	110359009	Intellectual disability (disorder)
gpes_study_ld_downs	QCOVID Study	17122004	4p partial monosomy syndrome (disorder)
gpes_study_ld_downs	QCOVID Study	191689008	Active infantile autism (disorder)
gpes_study_ld_downs	QCOVID Study	191690004	Residual infantile autism (disorder)
gpes_study_ld_downs	QCOVID Study	205615000	Trisomy 21- meiotic nondisjunction (disorder)
gpes_study_ld_downs	QCOVID Study	205616004	Trisomy 21- mitotic nondisjunction mosaicism (disorder)
gpes_study_ld_downs	QCOVID Study	21111006	Complete trisomy 13 syndrome (disorder)
gpes_study_ld_downs	QCOVID Study	231536004	Atypical autism (disorder)
gpes_study_ld_downs	QCOVID Study	23560001	Asperger's disorder (disorder)
gpes_study_ld_downs	QCOVID Study	254264002	Partial trisomy 21 in Down's syndrome (disorder)
gpes_study_ld_downs	QCOVID Study	254268004	Partial trisomy 13 in Patau's syndrome (disorder)
gpes_study_ld_downs	QCOVID Study	31216003	Profound intellectual disability (disorder)
gpes_study_ld_downs	QCOVID Study	35919005	Pervasive developmental disorder (disorder)
gpes_study_ld_downs	QCOVID Study	401315004	Smith-Magenis syndrome (disorder)
gpes_study_ld_downs	QCOVID Study	40700009	Severe intellectual disability (disorder)
gpes_study_ld_downs	QCOVID Study	408856003	Autistic disorder (disorder)
gpes_study_ld_downs	QCOVID Study	408857007	Infantile autism (disorder)
gpes_study_ld_downs	QCOVID Study	41040004	Complete trisomy 21 syndrome (disorder)
gpes_study_ld_downs	QCOVID Study	416075005	On learning disability register (finding)
gpes_study_ld_downs	QCOVID Study	43614003	Autistic disorder of childhood onset (disorder)
gpes_study_ld_downs	QCOVID Study	508171000000105	Severe learning disability (disorder)
gpes_study_ld_downs	QCOVID Study	51500006	Complete trisomy 18 syndrome (disorder)
gpes_study_ld_downs	QCOVID Study	61152003	Moderate intellectual disability (disorder)
gpes_study_ld_downs	QCOVID Study	68618008	Rett's disorder (disorder)
gpes_study_ld_downs	QCOVID Study	70173007	5p partial monosomy syndrome (disorder)
gpes_study_ld_downs	QCOVID Study	71961003	Childhood disintegrative disorder (disorder)
gpes_study_ld_downs	QCOVID Study	86765009	Mild intellectual disability (disorder)
gpes_study_ld_downs	QCOVID Study	889211000000104	Specific learning disability (disorder)
gpes_study_ld_downs	QCOVID Study	984661000000105	Mild learning disability (disorder)
gpes_study_ld_downs	QCOVID Study	984671000000103	Moderate learning disability (disorder)
gpes_study_ld_downs	QCOVID Study	984681000000101	Profound learning disability (disorder)
gpes_study_stroke_tia	QCOVID Study	125081000119106	Cerebral infarction due to occlusion of precerebral artery (disorder)
gpes_study_stroke_tia	QCOVID Study	15258001	Subclavian steal syndrome (disorder)
gpes_study_stroke_tia	QCOVID Study	195165005	Basal ganglia hemorrhage (disorder)
gpes_study_stroke_tia	QCOVID Study	195167002	External capsule hemorrhage (disorder)
gpes_study_stroke_tia	QCOVID Study	195168007	Intracerebral hemorrhage with intraventricular hemorrhage (disorder)
gpes_study_stroke_tia	QCOVID Study	195169004	Intracerebral hemorrhage, multiple localized (disorder)
gpes_study_stroke_tia	QCOVID Study	195185009	Cerebral infarct due to thrombosis of precerebral arteries (disorder)
gpes_study_stroke_tia	QCOVID Study	195186005	Cerebral infarction due to embolism of precerebral arteries (disorder)
gpes_study_stroke_tia	QCOVID Study	195189003	Cerebral infarction due to thrombosis of cerebral arteries (disorder)
gpes_study_stroke_tia	QCOVID Study	195190007	Cerebral infarction due to embolism of cerebral arteries (disorder)
gpes_study_stroke_tia	QCOVID Study	195199008	Vertebrobasilar artery syndrome (disorder)
gpes_study_stroke_tia	QCOVID Study	195200006	Carotid artery syndrome hemispheric (disorder)
gpes_study_stroke_tia	QCOVID Study	195201005	Multiple and bilateral precerebral artery syndromes (disorder)
gpes_study_stroke_tia	QCOVID Study	195205001	Impending cerebral ischemia (disorder)
gpes_study_stroke_tia	QCOVID Study	195206000	Intermittent cerebral ischemia (disorder)
gpes_study_stroke_tia	QCOVID Study	195209007	Middle cerebral artery syndrome (disorder)
gpes_study_stroke_tia	QCOVID Study	195210002	Anterior cerebral artery syndrome (disorder)
gpes_study_stroke_tia	QCOVID Study	195211003	Posterior cerebral artery syndrome (disorder)
gpes_study_stroke_tia	QCOVID Study	195212005	Brainstem stroke syndrome (disorder)
gpes_study_stroke_tia	QCOVID Study	195213000	Cerebellar stroke syndrome (disorder)
gpes_study_stroke_tia	QCOVID Study	195216008	Left sided cerebral hemisphere cerebrovascular accident (disorder)
gpes_study_stroke_tia	QCOVID Study	195217004	Right sided cerebral hemisphere cerebrovascular accident (disorder)
gpes_study_stroke_tia	QCOVID Study	195230003	Cerebral infarction due to cerebral venous thrombosis, non-pyogenic (disorder)
gpes_study_stroke_tia	QCOVID Study	20059004	Occlusion of cerebral artery (disorder)
gpes_study_stroke_tia	QCOVID Study	230690007	Cerebrovascular accident (disorder)
gpes_study_stroke_tia	QCOVID Study	230691006	Cerebrovascular accident due to occlusion of cerebral artery (disorder)
gpes_study_stroke_tia	QCOVID Study	230699008	Pure motor lacunar infarction (disorder)
gpes_study_stroke_tia	QCOVID Study	230700009	Pure sensory lacunar infarction (disorder)
gpes_study_stroke_tia	QCOVID Study	266257000	Transient ischemic attack (disorder)
gpes_study_stroke_tia	QCOVID Study	274100004	Cerebral hemorrhage (disorder)
gpes_study_stroke_tia	QCOVID Study	307766002	Left sided cerebral infarction (disorder)
gpes_study_stroke_tia	QCOVID Study	307767006	Right sided cerebral infarction (disorder)
gpes_study_stroke_tia	QCOVID Study	34781003	Vertebral artery syndrome (disorder)
gpes_study_stroke_tia	QCOVID Study	413102000	Infarction of basal ganglia (disorder)
gpes_study_stroke_tia	QCOVID Study	432504007	Cerebral infarction (disorder)
gpes_study_stroke_tia	QCOVID Study	49422009	Cortical hemorrhage (disorder)
gpes_study_stroke_tia	QCOVID Study	52201006	Internal capsule hemorrhage (disorder)
gpes_study_stroke_tia	QCOVID Study	64009001	Basilar artery syndrome (disorder)
gpes_study_stroke_tia	QCOVID Study	71444005	Cerebral arterial thrombosis (disorder)
gpes_study_stroke_tia	QCOVID Study	732923001	Hemorrhage of medulla oblongata (disorder)
gpes_study_stroke_tia	QCOVID Study	75038005	Cerebellar hemorrhage (disorder)
gpes_study_stroke_tia	QCOVID Study	751371000000107	Personal history of transient ischaemic attack (situation)
gpes_study_stroke_tia	QCOVID Study	75543006	Cerebral embolism (disorder)
gpes_study_stroke_tia	QCOVID Study	7713009	Intrapontine hemorrhage (disorder)
gpes_study_stroke_tia	QCOVID Study	78569004	Posterior inferior cerebellar artery syndrome (disorder)
gpes_study_stroke_tia	QCOVID Study	95457000	Brain stem infarction (disorder)
gpes_study_stroke_tia	QCOVID Study	95460007	Cerebellar infarction (disorder)
gpes_study_liver_cirr	QCOVID Study	12368000	Secondary biliary cirrhosis (disorder)
gpes_study_liver_cirr	QCOVID Study	15999000	Mixed micro and macronodular cirrhosis (disorder)
gpes_study_liver_cirr	QCOVID Study	1761006	Biliary cirrhosis (disorder)
gpes_study_liver_cirr	QCOVID Study	197279005	Cirrhosis and chronic liver disease (disorder)
gpes_study_liver_cirr	QCOVID Study	197284004	Chronic active hepatitis (disorder)
gpes_study_liver_cirr	QCOVID Study	197291001	Unilobular portal cirrhosis (disorder)
gpes_study_liver_cirr	QCOVID Study	197293003	Diffuse nodular cirrhosis (disorder)
gpes_study_liver_cirr	QCOVID Study	197294009	Fatty portal cirrhosis (disorder)
gpes_study_liver_cirr	QCOVID Study	197296006	Capsular portal cirrhosis (disorder)
gpes_study_liver_cirr	QCOVID Study	197299004	Pigmentary portal cirrhosis (disorder)
gpes_study_liver_cirr	QCOVID Study	197301006	Toxic portal cirrhosis (disorder)
gpes_study_liver_cirr	QCOVID Study	197303009	Bacterial portal cirrhosis (disorder)
gpes_study_liver_cirr	QCOVID Study	197305002	Syphilitic portal cirrhosis (disorder)
gpes_study_liver_cirr	QCOVID Study	197310003	Biliary cirrhosis of children (disorder)
gpes_study_liver_cirr	QCOVID Study	197362001	Toxic liver disease with fibrosis and cirrhosis of liver (disorder)
gpes_study_liver_cirr	QCOVID Study	19943007	Cirrhosis of liver (disorder)
gpes_study_liver_cirr	QCOVID Study	235895002	Laennec's cirrhosis, non-alcoholic (disorder)
gpes_study_liver_cirr	QCOVID Study	235896001	Infectious cirrhosis (disorder)
gpes_study_liver_cirr	QCOVID Study	266468003	Cirrhosis - non-alcoholic (disorder)
gpes_study_liver_cirr	QCOVID Study	266469006	Multilobular portal cirrhosis (disorder)
gpes_study_liver_cirr	QCOVID Study	271440004	Cirrhosis secondary to cholestasis (disorder)
gpes_study_liver_cirr	QCOVID Study	308129003	Esophageal varices in cirrhosis of the liver (disorder)
gpes_study_liver_cirr	QCOVID Study	309783001	Esophageal varices in alcoholic cirrhosis of the liver (disorder)
gpes_study_liver_cirr	QCOVID Study	31712002	Primary biliary cholangitis (disorder)
gpes_study_liver_cirr	QCOVID Study	419728003	Portal cirrhosis (disorder)
gpes_study_liver_cirr	QCOVID Study	420054005	Alcoholic cirrhosis (disorder)
gpes_study_liver_cirr	QCOVID Study	43904005	Macronodular cirrhosis (disorder)
gpes_study_liver_cirr	QCOVID Study	6183001	Indian childhood cirrhosis (disorder)
gpes_study_liver_cirr	QCOVID Study	74669004	Cardiac cirrhosis (disorder)
gpes_study_liver_cirr	QCOVID Study	76301009	Florid cirrhosis (disorder)
gpes_study_liver_cirr	QCOVID Study	776981000000103	Cirrhosis associated with cystic fibrosis (disorder)
gpes_study_liver_cirr	QCOVID Study	89580002	Cryptogenic cirrhosis (disorder)
gpes_study_epilepsy	QCOVID Study	13973009	Grand mal status (disorder)
gpes_study_epilepsy	QCOVID Study	192979009	Generalized non-convulsive epilepsy (disorder)
gpes_study_epilepsy	QCOVID Study	192981006	Epileptic seizures - atonic (finding)
gpes_study_epilepsy	QCOVID Study	192982004	Epileptic seizures - akinetic (finding)
gpes_study_epilepsy	QCOVID Study	192991000	Epileptic seizures - clonic (finding)
gpes_study_epilepsy	QCOVID Study	192992007	Epileptic seizures - myoclonic (disorder)
gpes_study_epilepsy	QCOVID Study	192993002	Epileptic seizures - tonic (finding)
gpes_study_epilepsy	QCOVID Study	192999003	Partial epilepsy with impairment of consciousness (disorder)
gpes_study_epilepsy	QCOVID Study	193000002	Temporal lobe epilepsy (disorder)
gpes_study_epilepsy	QCOVID Study	193002005	Psychosensory epilepsy (disorder)
gpes_study_epilepsy	QCOVID Study	193003000	Mesiobasal limbic epilepsy (disorder)
gpes_study_epilepsy	QCOVID Study	193004006	Epileptic automatism (disorder)
gpes_study_epilepsy	QCOVID Study	193008009	Somatosensory epilepsy (disorder)
gpes_study_epilepsy	QCOVID Study	193009001	Partial epilepsy with autonomic symptoms (disorder)
gpes_study_epilepsy	QCOVID Study	193010006	Visual reflex epilepsy (disorder)
gpes_study_epilepsy	QCOVID Study	193011005	Unilateral epilepsy (situation)
gpes_study_epilepsy	QCOVID Study	193021002	Cursive (running) epilepsy (disorder)
gpes_study_epilepsy	QCOVID Study	193022009	Localization-related(focal)(partial)idiopathic epilepsy and epileptic syndromes with seizures of localized onset (disorder)
gpes_study_epilepsy	QCOVID Study	19598007	Generalized epilepsy (disorder)
gpes_study_epilepsy	QCOVID Study	199451000000106	Simple partial epileptic seizure (disorder)
gpes_study_epilepsy	QCOVID Study	230381009	Localization-related epilepsy (disorder)
gpes_study_epilepsy	QCOVID Study	230418006	Lennox-Gastaut syndrome (disorder)
gpes_study_epilepsy	QCOVID Study	230429005	Early infantile epileptic encephalopathy with suppression bursts (disorder)
gpes_study_epilepsy	QCOVID Study	230441003	Drug-induced epilepsy (disorder)
gpes_study_epilepsy	QCOVID Study	230444006	Menstrual epilepsy (disorder)
gpes_study_epilepsy	QCOVID Study	230456007	Status epilepticus (disorder)
gpes_study_epilepsy	QCOVID Study	230460005	Complex partial status epilepticus (disorder)
gpes_study_epilepsy	QCOVID Study	241006	Epilepsia partialis continua (disorder)
gpes_study_epilepsy	QCOVID Study	267581004	Progressive myoclonic epilepsy (disorder)
gpes_study_epilepsy	QCOVID Study	28055006	West syndrome (disorder)
gpes_study_epilepsy	QCOVID Study	307356008	Motor epilepsy (disorder)
gpes_study_epilepsy	QCOVID Study	307357004	Jacksonian, focal or motor epilepsy (disorder)
gpes_study_epilepsy	QCOVID Study	352818000	Tonic-clonic epilepsy (disorder)
gpes_study_epilepsy	QCOVID Study	361123003	Psychomotor epilepsy (disorder)
gpes_study_epilepsy	QCOVID Study	361268000	Alcohol-induced epilepsy (disorder)
gpes_study_epilepsy	QCOVID Study	407675009	Complex partial epileptic seizure (disorder)
gpes_study_epilepsy	QCOVID Study	413101007	Stress-induced epilepsy (disorder)
gpes_study_epilepsy	QCOVID Study	509341000000107	Petit-mal epilepsy (disorder)
gpes_study_epilepsy	QCOVID Study	65120008	Generalized convulsive epilepsy (disorder)
gpes_study_epilepsy	QCOVID Study	7033004	Petit mal status (disorder)
gpes_study_epilepsy	QCOVID Study	75023009	Post-traumatic epilepsy (disorder)
gpes_study_epilepsy	QCOVID Study	79745005	Reflex epilepsy (disorder)
gpes_study_epilepsy	QCOVID Study	84757009	Epilepsy (disorder)
gpes_study_epilepsy	QCOVID Study	89525009	Gelastic seizure (disorder)
gpes_study_epilepsy	QCOVID Study	95208000	Photogenic epilepsy (disorder)
gpes_study_bipolar_schiz	QCOVID Study	111482003	Subchronic schizophrenia with acute exacerbations (disorder)
gpes_study_bipolar_schiz	QCOVID Study	111483008	Catatonic schizophrenia in remission (disorder)
gpes_study_bipolar_schiz	QCOVID Study	111484002	Undifferentiated schizophrenia (disorder)
gpes_study_bipolar_schiz	QCOVID Study	12939007	Chronic disorganized schizophrenia (disorder)
gpes_study_bipolar_schiz	QCOVID Study	13313007	Mild bipolar disorder (disorder)
gpes_study_bipolar_schiz	QCOVID Study	13746004	Bipolar disorder (disorder)
gpes_study_bipolar_schiz	QCOVID Study	14291003	Subchronic disorganized schizophrenia with acute exacerbations (disorder)
gpes_study_bipolar_schiz	QCOVID Study	162004	Severe manic bipolar I disorder without psychotic features (disorder)
gpes_study_bipolar_schiz	QCOVID Study	16506000	Mixed bipolar I disorder (disorder)
gpes_study_bipolar_schiz	QCOVID Study	16990005	Subchronic schizophrenia (disorder)
gpes_study_bipolar_schiz	QCOVID Study	191526005	Schizophrenic disorders (disorder)
gpes_study_bipolar_schiz	QCOVID Study	191527001	Simple schizophrenia (disorder)
gpes_study_bipolar_schiz	QCOVID Study	191531007	Acute exacerbation of chronic schizophrenia (disorder)
gpes_study_bipolar_schiz	QCOVID Study	191539009	Acute exacerbation of chronic hebephrenic schizophrenia (disorder)
gpes_study_bipolar_schiz	QCOVID Study	191542003	Catatonic schizophrenia (disorder)
gpes_study_bipolar_schiz	QCOVID Study	191547009	Acute exacerbation of subchronic catatonic schizophrenia (disorder)
gpes_study_bipolar_schiz	QCOVID Study	191548004	Acute exacerbation of chronic catatonic schizophrenia (disorder)
gpes_study_bipolar_schiz	QCOVID Study	191554003	Acute exacerbation of subchronic paranoid schizophrenia (disorder)
gpes_study_bipolar_schiz	QCOVID Study	191555002	Acute exacerbation of chronic paranoid schizophrenia (disorder)
gpes_study_bipolar_schiz	QCOVID Study	191559008	Latent schizophrenia (disorder)
gpes_study_bipolar_schiz	QCOVID Study	191561004	Subchronic latent schizophrenia (disorder)
gpes_study_bipolar_schiz	QCOVID Study	191562006	Chronic latent schizophrenia (disorder)
gpes_study_bipolar_schiz	QCOVID Study	191563001	Acute exacerbation of subchronic latent schizophrenia (disorder)
gpes_study_bipolar_schiz	QCOVID Study	191564007	Acute exacerbation of chronic latent schizophrenia (disorder)
gpes_study_bipolar_schiz	QCOVID Study	191565008	Latent schizophrenia in remission (disorder)
gpes_study_bipolar_schiz	QCOVID Study	191567000	Schizoaffective schizophrenia (disorder)
gpes_study_bipolar_schiz	QCOVID Study	191569002	Subchronic schizoaffective schizophrenia (disorder)
gpes_study_bipolar_schiz	QCOVID Study	191570001	Chronic schizoaffective schizophrenia (disorder)
gpes_study_bipolar_schiz	QCOVID Study	191571002	Acute exacerbation of subchronic schizoaffective schizophrenia (disorder)
gpes_study_bipolar_schiz	QCOVID Study	191572009	Acute exacerbation of chronic schizoaffective schizophrenia (disorder)
gpes_study_bipolar_schiz	QCOVID Study	191574005	Schizoaffective schizophrenia in remission (disorder)
gpes_study_bipolar_schiz	QCOVID Study	191577003	Cenesthopathic schizophrenia (disorder)
gpes_study_bipolar_schiz	QCOVID Study	191583000	Single manic episode, mild (disorder)
gpes_study_bipolar_schiz	QCOVID Study	191584006	Single manic episode, moderate (disorder)
gpes_study_bipolar_schiz	QCOVID Study	191586008	Single manic episode, severe, with psychosis (disorder)
gpes_study_bipolar_schiz	QCOVID Study	191588009	Single manic episode in full remission (disorder)
gpes_study_bipolar_schiz	QCOVID Study	191590005	Recurrent manic episodes (disorder)
gpes_study_bipolar_schiz	QCOVID Study	191592002	Recurrent manic episodes, mild (disorder)
gpes_study_bipolar_schiz	QCOVID Study	191593007	Recurrent manic episodes, moderate (disorder)
gpes_study_bipolar_schiz	QCOVID Study	191595000	Recurrent manic episodes, severe, with psychosis (disorder)
gpes_study_bipolar_schiz	QCOVID Study	191597008	Recurrent manic episodes, in full remission (disorder)
gpes_study_bipolar_schiz	QCOVID Study	191618007	Bipolar affective disorder, current episode manic (disorder)
gpes_study_bipolar_schiz	QCOVID Study	191620005	Bipolar affective disorder, currently manic, mild (disorder)
gpes_study_bipolar_schiz	QCOVID Study	191621009	Bipolar affective disorder, currently manic, moderate (disorder)
gpes_study_bipolar_schiz	QCOVID Study	191623007	Bipolar affective disorder, currently manic, severe, with psychosis (disorder)
gpes_study_bipolar_schiz	QCOVID Study	191625000	Bipolar affective disorder, currently manic, in full remission (disorder)
gpes_study_bipolar_schiz	QCOVID Study	191627008	Bipolar affective disorder, current episode depression (disorder)
gpes_study_bipolar_schiz	QCOVID Study	191629006	Bipolar affective disorder, currently depressed, mild (disorder)
gpes_study_bipolar_schiz	QCOVID Study	191630001	Bipolar affective disorder, currently depressed, moderate (disorder)
gpes_study_bipolar_schiz	QCOVID Study	191634005	Bipolar affective disorder, currently depressed, in full remission (disorder)
gpes_study_bipolar_schiz	QCOVID Study	191636007	Mixed bipolar affective disorder (disorder)
gpes_study_bipolar_schiz	QCOVID Study	191638008	Mixed bipolar affective disorder, mild (disorder)
gpes_study_bipolar_schiz	QCOVID Study	191639000	Mixed bipolar affective disorder, moderate (disorder)
gpes_study_bipolar_schiz	QCOVID Study	191641004	Mixed bipolar affective disorder, severe, with psychosis (disorder)
gpes_study_bipolar_schiz	QCOVID Study	191643001	Mixed bipolar affective disorder, in full remission (disorder)
gpes_study_bipolar_schiz	QCOVID Study	191658009	Atypical manic disorder (disorder)
gpes_study_bipolar_schiz	QCOVID Study	192362008	Bipolar affective disorder, current episode mixed (disorder)
gpes_study_bipolar_schiz	QCOVID Study	231485007	Post-schizophrenic depression (disorder)
gpes_study_bipolar_schiz	QCOVID Study	231494001	Mania (disorder)
gpes_study_bipolar_schiz	QCOVID Study	231496004	Hypomania (disorder)
gpes_study_bipolar_schiz	QCOVID Study	247804008	Schizophrenic prodrome (disorder)
gpes_study_bipolar_schiz	QCOVID Study	26025008	Residual schizophrenia (disorder)
gpes_study_bipolar_schiz	QCOVID Study	268617001	Acute schizophrenic episode (disorder)
gpes_study_bipolar_schiz	QCOVID Study	268619003	Manic disorder, single episode (disorder)
gpes_study_bipolar_schiz	QCOVID Study	270901009	Schizoaffective disorder, mixed type (disorder)
gpes_study_bipolar_schiz	QCOVID Study	271428004	Schizoaffective disorder, manic type (disorder)
gpes_study_bipolar_schiz	QCOVID Study	27387000	Subchronic disorganized schizophrenia (disorder)
gpes_study_bipolar_schiz	QCOVID Study	274952002	Borderline schizophrenia (disorder)
gpes_study_bipolar_schiz	QCOVID Study	28475009	Severe recurrent major depression with psychotic features (disorder)
gpes_study_bipolar_schiz	QCOVID Study	307417003	Cycloid psychosis (disorder)
gpes_study_bipolar_schiz	QCOVID Study	307504004	Oneirophrenia (finding)
gpes_study_bipolar_schiz	QCOVID Study	31027006	Schizotypal personality disorder (disorder)
gpes_study_bipolar_schiz	QCOVID Study	31373002	Disorganized schizophrenia in remission (disorder)
gpes_study_bipolar_schiz	QCOVID Study	31446002	Bipolar I disorder, most recent episode hypomanic (disorder)
gpes_study_bipolar_schiz	QCOVID Study	31658008	Chronic paranoid schizophrenia (disorder)
gpes_study_bipolar_schiz	QCOVID Study	35252006	Disorganized schizophrenia (disorder)
gpes_study_bipolar_schiz	QCOVID Study	371596008	Bipolar I disorder (disorder)
gpes_study_bipolar_schiz	QCOVID Study	417601000000102	[X]Schizophrenia, schizotypal and delusional disorders (disorder)
gpes_study_bipolar_schiz	QCOVID Study	41836007	Bipolar disorder in full remission (disorder)
gpes_study_bipolar_schiz	QCOVID Study	42868002	Subchronic catatonic schizophrenia (disorder)
gpes_study_bipolar_schiz	QCOVID Study	441704009	Affective psychosis (disorder)
gpes_study_bipolar_schiz	QCOVID Study	4441000	Severe bipolar disorder with psychotic features (disorder)
gpes_study_bipolar_schiz	QCOVID Study	4926007	Schizophrenia in remission (disorder)
gpes_study_bipolar_schiz	QCOVID Study	53049002	Severe bipolar disorder without psychotic features (disorder)
gpes_study_bipolar_schiz	QCOVID Study	58214004	Schizophrenia (disorder)
gpes_study_bipolar_schiz	QCOVID Study	61403008	Severe depressed bipolar I disorder without psychotic features (disorder)
gpes_study_bipolar_schiz	QCOVID Study	63181006	Paranoid schizophrenia in remission (disorder)
gpes_study_bipolar_schiz	QCOVID Study	63249007	Manic bipolar I disorder in partial remission (disorder)
gpes_study_bipolar_schiz	QCOVID Study	64905009	Paranoid schizophrenia (disorder)
gpes_study_bipolar_schiz	QCOVID Study	68890003	Schizoaffective disorder (disorder)
gpes_study_bipolar_schiz	QCOVID Study	68995007	Chronic catatonic schizophrenia (disorder)
gpes_study_bipolar_schiz	QCOVID Study	712850003	Acute polymorphic psychotic disorder co-occurrent with symptoms of schizophrenia (disorder)
gpes_study_bipolar_schiz	QCOVID Study	760721000000109	Mixed bipolar affective disorder, in partial remission (disorder)
gpes_study_bipolar_schiz	QCOVID Study	764591000000108	Mixed bipolar affective disorder, severe (disorder)
gpes_study_bipolar_schiz	QCOVID Study	764621000000106	Recurrent manic episodes, severe (disorder)
gpes_study_bipolar_schiz	QCOVID Study	764641000000104	Single manic episode, severe (disorder)
gpes_study_bipolar_schiz	QCOVID Study	764671000000105	Recurrent manic episodes, in partial remission (disorder)
gpes_study_bipolar_schiz	QCOVID Study	764731000000103	Single manic episode in partial remission (disorder)
gpes_study_bipolar_schiz	QCOVID Study	765176007	Psychosis and severe depression co-occurrent and due to bipolar affective disorder (disorder)
gpes_study_bipolar_schiz	QCOVID Study	79584002	Moderate bipolar disorder (disorder)
gpes_study_bipolar_schiz	QCOVID Study	79866005	Subchronic paranoid schizophrenia (disorder)
gpes_study_bipolar_schiz	QCOVID Study	83225003	Bipolar II disorder (disorder)
gpes_study_bipolar_schiz	QCOVID Study	83746006	Chronic schizophrenia (disorder)
gpes_study_bipolar_schiz	QCOVID Study	84760002	Schizoaffective disorder, depressive type (disorder)
gpes_study_bipolar_schiz	QCOVID Study	85248005	Bipolar disorder in remission (disorder)
gpes_qof_ast	QOF definition	11641008	Millers' asthma (disorder)
gpes_qof_ast	QOF definition	11944003	Feather-pickers' disease (disorder)
gpes_qof_ast	QOF definition	12428000	Intrinsic asthma without status asthmaticus (disorder)
gpes_qof_ast	QOF definition	13151001	Flax-dressers' disease (disorder)
gpes_qof_ast	QOF definition	18041002	Printers' asthma (disorder)
gpes_qof_ast	QOF definition	19849005	Meat-wrappers' asthma (disorder)
gpes_qof_ast	QOF definition	30352005	Allergic-infective asthma (disorder)
gpes_qof_ast	QOF definition	31387002	Exercise-induced asthma (disorder)
gpes_qof_ast	QOF definition	34015007	Bakers' asthma (disorder)
gpes_qof_ast	QOF definition	41553006	Detergent asthma (disorder)
gpes_qof_ast	QOF definition	55570000	Asthma without status asthmaticus (disorder)
gpes_qof_ast	QOF definition	56968009	Asthma caused by wood dust (disorder)
gpes_qof_ast	QOF definition	57607007	Occupational asthma (disorder)
gpes_qof_ast	QOF definition	59786004	Weavers' cough (disorder)
gpes_qof_ast	QOF definition	63088003	Allergic asthma without status asthmaticus (disorder)
gpes_qof_ast	QOF definition	85761009	Byssinosis (disorder)
gpes_qof_ast	QOF definition	89099002	Chronic allergic bronchitis (disorder)
gpes_qof_ast	QOF definition	92807009	Chemical-induced asthma (disorder)
gpes_qof_ast	QOF definition	93432008	Drug-induced asthma (disorder)
gpes_qof_ast	QOF definition	195949008	Chronic asthmatic bronchitis (disorder)
gpes_qof_ast	QOF definition	195967001	Asthma (disorder)
gpes_qof_ast	QOF definition	195977004	Mixed asthma (disorder)
gpes_qof_ast	QOF definition	225057002	Brittle asthma (disorder)
gpes_qof_ast	QOF definition	233672007	Byssinosis grade 3 (disorder)
gpes_qof_ast	QOF definition	233678006	Childhood asthma (disorder)
gpes_qof_ast	QOF definition	233679003	Late onset asthma (disorder)
gpes_qof_ast	QOF definition	233683003	Hay fever with asthma (disorder)
gpes_qof_ast	QOF definition	233687002	Colophony asthma (disorder)
gpes_qof_ast	QOF definition	233688007	Sulfite-induced asthma (disorder)
gpes_qof_ast	QOF definition	233691007	Asthmatic pulmonary eosinophilia (disorder)
gpes_qof_ast	QOF definition	266361008	Non-allergic asthma (disorder)
gpes_qof_ast	QOF definition	281239006	Exacerbation of asthma (disorder)
gpes_qof_ast	QOF definition	304527002	Acute asthma (disorder)
gpes_qof_ast	QOF definition	312453004	Asthma - currently active (finding)
gpes_qof_ast	QOF definition	370218001	Mild asthma (disorder)
gpes_qof_ast	QOF definition	370219009	Moderate asthma (disorder)
gpes_qof_ast	QOF definition	370220003	Occasional asthma (disorder)
gpes_qof_ast	QOF definition	370221004	Severe asthma (disorder)
gpes_qof_ast	QOF definition	389145006	Allergic asthma (disorder)
gpes_qof_ast	QOF definition	395022009	Asthma night-time symptoms (finding)
gpes_qof_ast	QOF definition	401193004	Asthma confirmed (situation)
gpes_qof_ast	QOF definition	404804003	Platinum asthma (disorder)
gpes_qof_ast	QOF definition	404806001	Cheese-makers' asthma (disorder)
gpes_qof_ast	QOF definition	404808000	Isocyanate induced asthma (disorder)
gpes_qof_ast	QOF definition	405944004	Asthmatic bronchitis (disorder)
gpes_qof_ast	QOF definition	407674008	Aspirin-induced asthma (disorder)
gpes_qof_ast	QOF definition	409663006	Cough variant asthma (disorder)
gpes_qof_ast	QOF definition	418395004	Tea-makers' asthma (disorder)
gpes_qof_ast	QOF definition	423889005	Non-immunoglobulin E mediated allergic asthma (disorder)
gpes_qof_ast	QOF definition	424199006	Substance induced asthma (disorder)
gpes_qof_ast	QOF definition	424643009	Atopic asthma
gpes_qof_ast	QOF definition	425969006	Exacerbation of intermittent asthma (disorder)
gpes_qof_ast	QOF definition	426656000	Severe persistent asthma (disorder)
gpes_qof_ast	QOF definition	426979002	Mild persistent asthma (disorder)
gpes_qof_ast	QOF definition	427295004	Moderate persistent asthma (disorder)
gpes_qof_ast	QOF definition	427603009	Intermittent asthma (disorder)
gpes_qof_ast	QOF definition	427679007	Mild intermittent asthma (disorder)
gpes_qof_ast	QOF definition	442025000	Acute exacerbation of chronic asthmatic bronchitis (disorder)
gpes_qof_ast	QOF definition	445427006	Seasonal asthma (disorder)
gpes_qof_ast	QOF definition	703953004	Allergic asthma caused by Dermatophagoides pteronyssinus (disorder)
gpes_qof_ast	QOF definition	703954005	Allergic asthma caused by Dermatophagoides farinae (disorder)
gpes_qof_ast	QOF definition	707444001	Uncomplicated asthma (disorder)
gpes_qof_ast	QOF definition	707445000	Exacerbation of mild persistent asthma (disorder)
gpes_qof_ast	QOF definition	707446004	Exacerbation of moderate persistent asthma (disorder)
gpes_qof_ast	QOF definition	707447008	Exacerbation of severe persistent asthma (disorder)
gpes_qof_ast	QOF definition	707511009	Uncomplicated mild persistent asthma (disorder)
gpes_qof_ast	QOF definition	707512002	Uncomplicated moderate persistent asthma (disorder)
gpes_qof_ast	QOF definition	707513007	Uncomplicated severe persistent asthma (disorder)
gpes_qof_ast	QOF definition	707979007	Acute severe exacerbation of severe persistent asthma (disorder)
gpes_qof_ast	QOF definition	707980005	Acute severe exacerbation of moderate persistent asthma (disorder)
gpes_qof_ast	QOF definition	707981009	Acute severe exacerbation of mild persistent asthma (disorder)
gpes_qof_ast	QOF definition	708038006	Acute exacerbation of asthma (disorder)
gpes_qof_ast	QOF definition	708090002	Acute severe exacerbation of asthma (disorder)
gpes_qof_ast	QOF definition	708093000	Acute exacerbation of immunoglobulin E-mediated allergic asthma (disorder)
gpes_qof_ast	QOF definition	708094006	Acute exacerbation of intrinsic asthma (disorder)
gpes_qof_ast	QOF definition	708095007	Acute severe exacerbation of immunoglobin E-mediated allergic asthma (disorder)
gpes_qof_ast	QOF definition	708096008	Acute severe exacerbation of intrinsic asthma (disorder)
gpes_qof_ast	QOF definition	733858005	Acute severe refractory exacerbation of asthma (disorder)
gpes_qof_ast	QOF definition	734904007	Life threatening acute exacerbation of asthma (disorder)
gpes_qof_ast	QOF definition	734905008	Moderate acute exacerbation of asthma (disorder)
gpes_qof_ast	QOF definition	735587000	Acute severe exacerbation of asthma co-occurrent and due to allergic asthma (disorder)
gpes_qof_ast	QOF definition	735588005	Uncomplicated allergic asthma (disorder)
gpes_qof_ast	QOF definition	735589002	Uncomplicated non-allergic asthma (disorder)
gpes_qof_ast	QOF definition	762521001	Exacerbation of allergic asthma (disorder)
gpes_qof_ast	QOF definition	782513000	Acute severe exacerbation of allergic asthma (disorder)
gpes_qof_ast	QOF definition	782520007	Exacerbation of allergic asthma due to infection (disorder)
gpes_qof_ast	QOF definition	786836003	Near fatal asthma (disorder)
gpes_qof_ast	QOF definition	829976001	Thunderstorm asthma (disorder)
gpes_qof_ast	QOF definition	401000119107	Asthma with irreversible airway obstruction (disorder)
gpes_qof_ast	QOF definition	641000119106	Intermittent asthma well controlled (finding)
gpes_qof_ast	QOF definition	1741000119102	Intermittent asthma uncontrolled (disorder)
gpes_qof_ast	QOF definition	1751000119100	Acute exacerbation of chronic obstructive airways disease with asthma (disorder)
gpes_qof_ast	QOF definition	72301000119103	Asthma in pregnancy (disorder)
gpes_qof_ast	QOF definition	99031000119107	Acute exacerbation of asthma co-occurrent with allergic rhinitis (disorder)
gpes_qof_ast	QOF definition	124991000119109	Severe persistent asthma co-occurrent with allergic rhinitis (disorder)
gpes_qof_ast	QOF definition	125001000119103	Moderate persistent asthma co-occurrent with allergic rhinitis (disorder)
gpes_qof_ast	QOF definition	125011000119100	Mild persistent asthma co-occurrent with allergic rhinitis (disorder)
gpes_qof_ast	QOF definition	125021000119107	Intermittent asthma co-occurrent with allergic rhinitis (disorder)
gpes_qof_ast	QOF definition	135171000119106	Acute exacerbation of moderate persistent asthma (disorder)
gpes_qof_ast	QOF definition	135181000119109	Acute exacerbation of mild persistent asthma (disorder)
gpes_qof_ast	QOF definition	866881000000101	Chronic asthma with fixed airflow obstruction (disorder)
gpes_qof_ast	QOF definition	1064811000000100	Moderate acute exacerbation of asthma (disorder)
gpes_qof_ast	QOF definition	1064821000000100	Life threatening acute exacerbation of asthma (disorder)
gpes_qof_ast	QOF definition	1086701000000100	Life threatening acute exacerbation of allergic asthma (disorder)
gpes_qof_ast	QOF definition	1086711000000100	Life threatening acute exacerbation of intrinsic asthma (disorder)
gpes_qof_ast	QOF definition	1103911000000100	Severe asthma with fungal sensitisation (disorder)
gpes_qof_ast	QOF definition	2360001000004100	Steroid dependent asthma (disorder)
gpes_qof_ast	QOF definition	1.06747e+16	Acute severe exacerbation of asthma co-occurrent with allergic rhinitis (disorder)
gpes_qof_ast	QOF definition	1.0675e+16	Intermittent allergic asthma (disorder)
gpes_qof_ast	QOF definition	1.06754e+16	Severe controlled persistent asthma (disorder)
gpes_qof_ast	QOF definition	1.06754e+16	Severe persistent allergic asthma (disorder)
gpes_qof_ast	QOF definition	1.06755e+16	Acute severe exacerbation of severe persistent allergic asthma (disorder)
gpes_qof_ast	QOF definition	1.06756e+16	Acute severe exacerbation of severe persistent asthma co-occurrent with allergic rhinitis (disorder)
gpes_qof_ast	QOF definition	1.06756e+16	Severe persistent allergic asthma controlled (finding)
gpes_qof_ast	QOF definition	1.06756e+16	Severe persistent asthma controlled co-occurrent with allergic rhinitis (disorder)
gpes_qof_ast	QOF definition	1.06757e+16	Severe persistent allergic asthma uncontrolled (finding)
gpes_qof_ast	QOF definition	1.06757e+16	Severe persistent asthma uncontrolled co-occurrent with allergic rhinitis (disorder)
gpes_qof_ast	QOF definition	1.06758e+16	Severe uncontrolled persistent asthma (disorder)
gpes_qof_ast	QOF definition	1.06759e+16	Mild persistent allergic asthma (disorder)
gpes_qof_ast	QOF definition	1.06759e+16	Acute severe exacerbation of mild persistent allergic asthma (disorder)
gpes_qof_ast	QOF definition	1.0676e+16	Acute severe exacerbation of mild persistent allergic asthma co-occurrent with allergic rhinitis (disorder)
gpes_qof_ast	QOF definition	1.0676e+16	Mild persistent allergic asthma controlled (finding)
gpes_qof_ast	QOF definition	1.06761e+16	Mild persistent asthma controlled (finding)
gpes_qof_ast	QOF definition	1.06761e+16	Mild persistent asthma controlled co-occurrent with allergic rhinitis (disorder)
gpes_qof_ast	QOF definition	1.06762e+16	Mild persistent allergic asthma uncontrolled (finding)
gpes_qof_ast	QOF definition	1.06762e+16	Mild persistent asthma uncontrolled (finding)
gpes_qof_ast	QOF definition	1.06762e+16	Mild persistent asthma uncontrolled co-occurrent with allergic rhinitis (disorder)
gpes_qof_ast	QOF definition	1.06764e+16	Moderate persistent asthma controlled (finding)
gpes_qof_ast	QOF definition	1.06764e+16	Moderate persistent allergic asthma (disorder)
gpes_qof_ast	QOF definition	1.06764e+16	Acute severe exacerbation of moderate persistent allergic asthma (disorder)
gpes_qof_ast	QOF definition	1.06765e+16	Acute severe exacerbation of moderate persistent asthma co-occurrent with allergic rhinitis (disorder)
gpes_qof_ast	QOF definition	1.06766e+16	Moderate persistent allergic asthma controlled (finding)
gpes_qof_ast	QOF definition	1.06766e+16	Moderate persistent controlled asthma co-occurrent with allergic rhinitis (disorder)
gpes_qof_ast	QOF definition	1.06766e+16	Moderate persistent allergic asthma uncontrolled (finding)
gpes_qof_ast	QOF definition	1.06767e+16	Moderate persistent asthma uncontrolled co-occurrent with allergic rhinitis (disorder)
gpes_qof_ast	QOF definition	1.06767e+16	Moderate persistent asthma uncontrolled (finding)
gpes_qof_ast	QOF definition	1.06927e+16	Aspirin exacerbated respiratory disease (disorder)
gpes_qof_ast	QOF definition	1.06927e+16	Chronic obstructive asthma co-occurrent with acute exacerbation of asthma (disorder)
gpes_qof_ast	QOF definition	1.06928e+16	Asthma-chronic obstructive pulmonary disease overlap syndrome (disorder)
gpes_qof_ast	QOF definition	1.07421e+16	Asthma in mother complicating childbirth (disorder)
gpes_qof_ast	QOF definition	1.6585e+16	Oral steroid-dependent asthma (disorder)
gpes_qof_af	QOF definition	5370000	Atrial flutter (disorder)
gpes_qof_af	QOF definition	49436004	Atrial fibrillation (disorder)
gpes_qof_af	QOF definition	195080001	Atrial fibrillation and flutter (disorder)
gpes_qof_af	QOF definition	233910005	Lone atrial fibrillation (disorder)
gpes_qof_af	QOF definition	233911009	Non-rheumatic atrial fibrillation (disorder)
gpes_qof_af	QOF definition	282825002	Paroxysmal atrial fibrillation (disorder)
gpes_qof_af	QOF definition	300996004	Controlled atrial fibrillation (disorder)
gpes_qof_af	QOF definition	314208002	Rapid atrial fibrillation (disorder)
gpes_qof_af	QOF definition	425615007	Chronic atrial flutter (disorder)
gpes_qof_af	QOF definition	426749004	Chronic atrial fibrillation (disorder)
gpes_qof_af	QOF definition	427665004	Paroxysmal atrial flutter (disorder)
gpes_qof_af	QOF definition	440028005	Permanent atrial fibrillation (disorder)
gpes_qof_af	QOF definition	440059007	Persistent atrial fibrillation (disorder)
gpes_qof_af	QOF definition	706923002	Longstanding persistent atrial fibrillation (disorder)
gpes_qof_af	QOF definition	715395008	Familial atrial fibrillation (disorder)
gpes_qof_af	QOF definition	720448006	Typical atrial flutter (disorder)
gpes_qof_af	QOF definition	762247006	Preexcited atrial fibrillation (disorder)
gpes_qof_af	QOF definition	120041000119109	Atrial fibrillation with rapid ventricular response (disorder)
gpes_qof_af	QOF definition	1.59649e+16	Atypical atrial flutter (disorder)
gpes_qof_ckd	QOF definition	431857002	Chronic kidney disease stage 4 (disorder)
gpes_qof_ckd	QOF definition	433144002	Chronic kidney disease stage 3 (disorder)
gpes_qof_ckd	QOF definition	433146000	Chronic kidney disease stage 5 (disorder)
gpes_qof_ckd	QOF definition	700378005	Chronic kidney disease stage 3A (disorder)
gpes_qof_ckd	QOF definition	700379002	Chronic kidney disease stage 3B (disorder)
gpes_qof_ckd	QOF definition	714152005	Chronic kidney disease stage 5 on dialysis (disorder)
gpes_qof_ckd	QOF definition	714153000	Chronic kidney disease stage 5 with transplant (disorder)
gpes_qof_ckd	QOF definition	711000119100	Chronic kidney disease stage 5 due to type 2 diabetes mellitus (disorder)
gpes_qof_ckd	QOF definition	721000119107	Chronic kidney disease stage 4 due to type 2 diabetes mellitus (disorder)
gpes_qof_ckd	QOF definition	731000119105	Chronic kidney disease stage 3 due to type 2 diabetes mellitus (disorder)
gpes_qof_ckd	QOF definition	90741000119107	Chronic kidney disease stage 3 due to type 1 diabetes mellitus (disorder)
gpes_qof_ckd	QOF definition	90751000119109	Chronic kidney disease stage 4 due to type 1 diabetes mellitus (disorder)
gpes_qof_ckd	QOF definition	90761000119106	Chronic kidney disease stage 5 due to type 1 diabetes mellitus (disorder)
gpes_qof_ckd	QOF definition	96711000119105	Hypertensive heart AND chronic kidney disease stage 5 (disorder)
gpes_qof_ckd	QOF definition	96721000119103	Hypertensive heart AND chronic kidney disease stage 4 (disorder)
gpes_qof_ckd	QOF definition	96731000119100	Hypertensive heart AND chronic kidney disease stage 3 (disorder)
gpes_qof_ckd	QOF definition	129151000119102	Chronic kidney disease stage 4 due to hypertension (disorder)
gpes_qof_ckd	QOF definition	129161000119100	Chronic kidney disease stage 5 due to hypertension (disorder)
gpes_qof_ckd	QOF definition	129171000119106	Chronic kidney disease stage 3 due to hypertension (disorder)
gpes_qof_ckd	QOF definition	140101000119109	Hypertension in chronic kidney disease stage 5 due to type 2 diabetes mellitus (disorder)
gpes_qof_ckd	QOF definition	140111000119107	Hypertension in chronic kidney disease stage 4 due to type 2 diabetes mellitus (disorder)
gpes_qof_ckd	QOF definition	140121000119100	Hypertension in chronic kidney disease stage 3 due to type 2 diabetes mellitus (disorder)
gpes_qof_ckd	QOF definition	153851000119106	Malignant hypertensive chronic kidney disease stage 5 (disorder)
gpes_qof_ckd	QOF definition	284991000119104	Chronic kidney disease stage 3 due to benign hypertension (disorder)
gpes_qof_ckd	QOF definition	285001000119105	Chronic kidney disease stage 4 due to benign hypertension (disorder)
gpes_qof_ckd	QOF definition	285011000119108	Chronic kidney disease stage 5 due to benign hypertension (disorder)
gpes_qof_ckd	QOF definition	285871000119106	Malignant hypertensive chronic kidney disease stage 3 (disorder)
gpes_qof_ckd	QOF definition	285881000119109	Malignant hypertensive chronic kidney disease stage 4 (disorder)
gpes_qof_ckd	QOF definition	324251000000105	Chronic kidney disease stage 3 with proteinuria (disorder)
gpes_qof_ckd	QOF definition	324281000000104	Chronic kidney disease stage 3 without proteinuria (disorder)
gpes_qof_ckd	QOF definition	324311000000101	Chronic kidney disease stage 3A with proteinuria (disorder)
gpes_qof_ckd	QOF definition	324341000000100	Chronic kidney disease stage 3A without proteinuria (disorder)
gpes_qof_ckd	QOF definition	324371000000106	Chronic kidney disease stage 3B with proteinuria (disorder)
gpes_qof_ckd	QOF definition	324411000000105	Chronic kidney disease stage 3B without proteinuria (disorder)
gpes_qof_ckd	QOF definition	324441000000106	Chronic kidney disease stage 4 with proteinuria (disorder)
gpes_qof_ckd	QOF definition	324471000000100	Chronic kidney disease stage 4 without proteinuria (disorder)
gpes_qof_ckd	QOF definition	324501000000107	Chronic kidney disease stage 5 with proteinuria (disorder)
gpes_qof_ckd	QOF definition	324541000000105	Chronic kidney disease stage 5 without proteinuria (disorder)
gpes_qof_ckd	QOF definition	691421000119108	Anemia co-occurrent and due to chronic kidney disease stage 3 (disorder)
gpes_qof_ckd	QOF definition	949881000000106	Chronic kidney disease with glomerular filtration rate category G3a and albuminuria category A1 (disorder)
gpes_qof_ckd	QOF definition	949901000000109	Chronic kidney disease with glomerular filtration rate category G3a and albuminuria category A2 (disorder)
gpes_qof_ckd	QOF definition	949921000000100	Chronic kidney disease with glomerular filtration rate category G3a and albuminuria category A3 (disorder)
gpes_qof_ckd	QOF definition	950061000000103	Chronic kidney disease with glomerular filtration rate category G3b and albuminuria category A1 (disorder)
gpes_qof_ckd	QOF definition	950081000000107	Chronic kidney disease with glomerular filtration rate category G3b and albuminuria category A2 (disorder)
gpes_qof_ckd	QOF definition	950101000000101	Chronic kidney disease with glomerular filtration rate category G3b and albuminuria category A3 (disorder)
gpes_qof_ckd	QOF definition	950181000000106	Chronic kidney disease with glomerular filtration rate category G4 and albuminuria category A1 (disorder)
gpes_qof_ckd	QOF definition	950211000000107	Chronic kidney disease with glomerular filtration rate category G4 and albuminuria category A2 (disorder)
gpes_qof_ckd	QOF definition	950231000000104	Chronic kidney disease with glomerular filtration rate category G4 and albuminuria category A3 (disorder)
gpes_qof_ckd	QOF definition	950251000000106	Chronic kidney disease with glomerular filtration rate category G5 and albuminuria category A1 (disorder)
gpes_qof_ckd	QOF definition	950291000000103	Chronic kidney disease with glomerular filtration rate category G5 and albuminuria category A2 (disorder)
gpes_qof_ckd	QOF definition	950311000000102	Chronic kidney disease with glomerular filtration rate category G5 and albuminuria category A3 (disorder)
gpes_qof_copd	QOF definition	106001000119101	Chronic obstructive lung disease co-occurrent with acute bronchitis (disorder)
gpes_qof_copd	QOF definition	1.06928e+16	Asthma-chronic obstructive pulmonary disease overlap syndrome (disorder)
gpes_qof_copd	QOF definition	135836000	End stage chronic obstructive airways disease (disorder)
gpes_qof_copd	QOF definition	13645005	Chronic obstructive lung disease (disorder)
gpes_qof_copd	QOF definition	16003001	Giant bullous emphysema (disorder)
gpes_qof_copd	QOF definition	16846004	Obstructive emphysema (disorder)
gpes_qof_copd	QOF definition	1751000119100	Acute exacerbation of chronic obstructive airways disease with asthma (disorder)
gpes_qof_copd	QOF definition	185086009	Chronic obstructive bronchitis (disorder)
gpes_qof_copd	QOF definition	195949008	Chronic asthmatic bronchitis (disorder)
gpes_qof_copd	QOF definition	195951007	Acute exacerbation of chronic obstructive airways disease (disorder)
gpes_qof_copd	QOF definition	195953005	Mixed simple and mucopurulent chronic bronchitis (disorder)
gpes_qof_copd	QOF definition	195957006	Chronic bullous emphysema (disorder)
gpes_qof_copd	QOF definition	195958001	Segmental bullous emphysema (disorder)
gpes_qof_copd	QOF definition	195959009	Zonal bullous emphysema (disorder)
gpes_qof_copd	QOF definition	195963002	Acute vesicular emphysema (disorder)
gpes_qof_copd	QOF definition	196001008	Chronic obstructive pulmonary disease with acute lower respiratory infection (disorder)
gpes_qof_copd	QOF definition	196026004	Chronic emphysema caused by chemical fumes (disorder)
gpes_qof_copd	QOF definition	196027008	Toxic bronchiolitis obliterans (disorder)
gpes_qof_copd	QOF definition	233672007	Byssinosis grade 3 (disorder)
gpes_qof_copd	QOF definition	233673002	Drug-induced bronchiolitis obliterans (disorder)
gpes_qof_copd	QOF definition	233674008	Pulmonary emphysema in alpha-1 primary immunodeficiency deficiency (disorder)
gpes_qof_copd	QOF definition	233675009	Toxic emphysema (disorder)
gpes_qof_copd	QOF definition	233677001	Scar emphysema (disorder)
gpes_qof_copd	QOF definition	233723008	Bronchiolitis obliterans with usual interstitial pneumonitis (disorder)
gpes_qof_copd	QOF definition	23958009	Vanishing lung (disorder)
gpes_qof_copd	QOF definition	266355005	Bullous emphysema with collapse (disorder)
gpes_qof_copd	QOF definition	266356006	Atrophic (senile) emphysema (disorder)
gpes_qof_copd	QOF definition	285381006	Acute infective exacerbation of chronic obstructive airways disease (disorder)
gpes_qof_copd	QOF definition	293241000119100	Acute exacerbation of chronic obstructive bronchitis (disorder)
gpes_qof_copd	QOF definition	293991000000106	Very severe chronic obstructive pulmonary disease (disorder)
gpes_qof_copd	QOF definition	313296004	Mild chronic obstructive pulmonary disease (disorder)
gpes_qof_copd	QOF definition	313297008	Moderate chronic obstructive pulmonary disease (disorder)
gpes_qof_copd	QOF definition	313299006	Severe chronic obstructive pulmonary disease (disorder)
gpes_qof_copd	QOF definition	31898008	Paraseptal emphysema (disorder)
gpes_qof_copd	QOF definition	32544004	Chronic obliterative bronchiolitis caused by inhalation of chemical fumes AND/OR vapors (disorder)
gpes_qof_copd	QOF definition	360470001	Chronic mucus hypersecretion (disorder)
gpes_qof_copd	QOF definition	40100001	Obliterative bronchiolitis (disorder)
gpes_qof_copd	QOF definition	425748003	Acute exacerbation of chronic bronchitis (disorder)
gpes_qof_copd	QOF definition	45145000	Unilateral emphysema (situation)
gpes_qof_copd	QOF definition	47895001	Congenital emphysema (disorder)
gpes_qof_copd	QOF definition	49691004	Occupational bronchitis (disorder)
gpes_qof_copd	QOF definition	4981000	Panacinar emphysema (disorder)
gpes_qof_copd	QOF definition	52571006	Chronic tracheobronchitis (disorder)
gpes_qof_copd	QOF definition	60805002	Hemolytic anemia with emphysema AND cutis laxa (disorder)
gpes_qof_copd	QOF definition	61937009	Simple chronic bronchitis (disorder)
gpes_qof_copd	QOF definition	63480004	Chronic bronchitis (disorder)
gpes_qof_copd	QOF definition	66110007	Chronic diffuse emphysema caused by inhalation of chemical fumes AND/OR vapors (disorder)
gpes_qof_copd	QOF definition	66987001	Congenital lobar emphysema (disorder)
gpes_qof_copd	QOF definition	68328006	Centriacinar emphysema (disorder)
gpes_qof_copd	QOF definition	70756004	Bronchial atresia with segmental pulmonary emphysema (disorder)
gpes_qof_copd	QOF definition	708030004	Pulmonary emphysema co-occurrent with fibrosis of lung (disorder)
gpes_qof_copd	QOF definition	74417001	Mucopurulent chronic bronchitis (disorder)
gpes_qof_copd	QOF definition	77690003	Interstitial emphysema of lung (disorder)
gpes_qof_copd	QOF definition	785736001	Chronic bronchitis co-occurrent with wheeze (disorder)
gpes_qof_copd	QOF definition	836477007	Chronic emphysema due to vapor
gpes_qof_copd	QOF definition	840493007	Congenital lobar emphysema of bilateral lungs (disorder)
gpes_qof_copd	QOF definition	84409004	Fetid chronic bronchitis (disorder)
gpes_qof_copd	QOF definition	847091000000104	Acute non-infective exacerbation of chronic obstructive pulmonary disease (disorder)
gpes_qof_copd	QOF definition	866901000000103	Eosinophilic bronchitis (disorder)
gpes_qof_copd	QOF definition	87433001	Pulmonary emphysema (disorder)
gpes_qof_copd	QOF definition	89549007	Catarrhal bronchitis (disorder)
gpes_qof_dem	QOF definition	101421000119107	Dementia due to Parkinson's disease (disorder)
gpes_qof_dem	QOF definition	10349009	Multi-infarct dementia with delirium (disorder)
gpes_qof_dem	QOF definition	10532003	Primary degenerative dementia of the Alzheimer type, presenile onset, with depression (disorder)
gpes_qof_dem	QOF definition	105421000119105	Early onset Alzheimer's disease with behavioral disturbance (disorder)
gpes_qof_dem	QOF definition	106021000119105	Multi-infarct dementia due to atherosclerosis (disorder)
gpes_qof_dem	QOF definition	1089501000000100	Presenile dementia with psychosis (disorder)
gpes_qof_dem	QOF definition	1089521000000100	Predominantly cortical dementia (disorder)
gpes_qof_dem	QOF definition	1089531000000100	Predominantly cortical vascular dementia (disorder)
gpes_qof_dem	QOF definition	111480006	Psychoactive substance-induced organic dementia (disorder)
gpes_qof_dem	QOF definition	12348006	Presenile dementia (disorder)
gpes_qof_dem	QOF definition	130121000119104	Dementia due to Rett's syndrome (disorder)
gpes_qof_dem	QOF definition	13092008	Pick's disease (disorder)
gpes_qof_dem	QOF definition	135811000119107	Lewy body dementia with behavioral disturbance (disorder)
gpes_qof_dem	QOF definition	14070001	Multi-infarct dementia with depression (disorder)
gpes_qof_dem	QOF definition	141991000119109	Delusions in Alzheimer's disease (disorder)
gpes_qof_dem	QOF definition	142001000119106	Depressed mood in Alzheimer's disease (disorder)
gpes_qof_dem	QOF definition	142011000119109	Alzheimer's disease co-occurrent with delirium (disorder)
gpes_qof_dem	QOF definition	15662003	Senile dementia (disorder)
gpes_qof_dem	QOF definition	1581000119101	Dementia of the Alzheimer type with behavioral disturbance (disorder)
gpes_qof_dem	QOF definition	1591000119103	Dementia with behavioral disturbance (disorder)
gpes_qof_dem	QOF definition	1.62192e+16	Behavioral disturbance co-occurrent and due to late onset Alzheimer dementia
gpes_qof_dem	QOF definition	1.62764e+16	Vascular dementia without behavioral disturbance (disorder)
gpes_qof_dem	QOF definition	191449005	Uncomplicated senile dementia (disorder)
gpes_qof_dem	QOF definition	191451009	Uncomplicated presenile dementia (disorder)
gpes_qof_dem	QOF definition	191452002	Presenile dementia with delirium (disorder)
gpes_qof_dem	QOF definition	191454001	Presenile dementia with paranoia (disorder)
gpes_qof_dem	QOF definition	191455000	Presenile dementia with depression (disorder)
gpes_qof_dem	QOF definition	191457008	Senile dementia with depressive or paranoid features (disorder)
gpes_qof_dem	QOF definition	191458003	Senile dementia with paranoia (disorder)
gpes_qof_dem	QOF definition	191459006	Senile dementia with depression (disorder)
gpes_qof_dem	QOF definition	191461002	Senile dementia with delirium (disorder)
gpes_qof_dem	QOF definition	191463004	Uncomplicated arteriosclerotic dementia (disorder)
gpes_qof_dem	QOF definition	191464005	Arteriosclerotic dementia with delirium (disorder)
gpes_qof_dem	QOF definition	191465006	Arteriosclerotic dementia with paranoia (disorder)
gpes_qof_dem	QOF definition	191466007	Arteriosclerotic dementia with depression (disorder)
gpes_qof_dem	QOF definition	191493005	Drug-induced dementia (disorder)
gpes_qof_dem	QOF definition	191519005	Dementia associated with another disease (disorder)
gpes_qof_dem	QOF definition	192818008	Cerebral degeneration due to Creutzfeldt-Jakob disease (disorder)
gpes_qof_dem	QOF definition	20484008	Prion disease (disorder)
gpes_qof_dem	QOF definition	21921000119103	Dementia co-occurrent and due to Pick's disease (disorder)
gpes_qof_dem	QOF definition	22381000119105	Primary degenerative dementia (disorder)
gpes_qof_dem	QOF definition	230265002	Familial Alzheimer's disease of early onset (disorder)
gpes_qof_dem	QOF definition	230266001	Non-familial Alzheimer's disease of early onset (disorder)
gpes_qof_dem	QOF definition	230267005	Familial Alzheimer's disease of late onset (disorder)
gpes_qof_dem	QOF definition	230268000	Non-familial Alzheimer's disease of late onset (disorder)
gpes_qof_dem	QOF definition	230269008	Focal Alzheimer's disease (disorder)
gpes_qof_dem	QOF definition	230270009	Frontotemporal dementia (disorder)
gpes_qof_dem	QOF definition	230271008	Pick's disease with Pick bodies (disorder)
gpes_qof_dem	QOF definition	230272001	Pick's disease with Pick cells and no Pick bodies (disorder)
gpes_qof_dem	QOF definition	230273006	Frontotemporal degeneration (disorder)
gpes_qof_dem	QOF definition	230274000	Frontal lobe degeneration with motor neurone disease (disorder)
gpes_qof_dem	QOF definition	230280008	Progressive aphasia in Alzheimer's disease (disorder)
gpes_qof_dem	QOF definition	230281007	Argyrophilic grain disease (disorder)
gpes_qof_dem	QOF definition	230282000	Post-traumatic dementia (disorder)
gpes_qof_dem	QOF definition	230283005	Punch drunk syndrome (disorder)
gpes_qof_dem	QOF definition	230284004	Spongiform encephalopathy (disorder)
gpes_qof_dem	QOF definition	230285003	Vascular dementia of acute onset (disorder)
gpes_qof_dem	QOF definition	230286002	Subcortical vascular dementia (disorder)
gpes_qof_dem	QOF definition	230287006	Mixed cortical and subcortical vascular dementia (disorder)
gpes_qof_dem	QOF definition	230288001	Semantic dementia (disorder)
gpes_qof_dem	QOF definition	230289009	Patchy dementia (disorder)
gpes_qof_dem	QOF definition	2421000119107	Hallucinations co-occurrent and due to late onset dementia (disorder)
gpes_qof_dem	QOF definition	25772007	Multi-infarct dementia with delusions (disorder)
gpes_qof_dem	QOF definition	26852004	Primary degenerative dementia of the Alzheimer type, senile onset, with depression (disorder)
gpes_qof_dem	QOF definition	26929004	Alzheimer's disease (disorder)
gpes_qof_dem	QOF definition	278855005	Frontal lobe degeneration (disorder)
gpes_qof_dem	QOF definition	278857002	Dementia of frontal lobe type (disorder)
gpes_qof_dem	QOF definition	279982005	Cerebral degeneration presenting primarily with dementia (disorder)
gpes_qof_dem	QOF definition	281004	Dementia associated with alcoholism (disorder)
gpes_qof_dem	QOF definition	288631000119104	Vascular dementia with behavioral disturbance (disorder)
gpes_qof_dem	QOF definition	304603007	Variant Creutzfeldt-Jakob disease (disorder)
gpes_qof_dem	QOF definition	31081000119101	Presenile dementia with delusions (disorder)
gpes_qof_dem	QOF definition	312991009	Senile dementia of the Lewy body type (disorder)
gpes_qof_dem	QOF definition	32875003	Inhalant-induced persisting dementia (disorder)
gpes_qof_dem	QOF definition	371024007	Senile dementia with delusion (disorder)
gpes_qof_dem	QOF definition	371026009	Senile dementia with psychosis (disorder)
gpes_qof_dem	QOF definition	416780008	Primary degenerative dementia of the Alzheimer type, presenile onset (disorder)
gpes_qof_dem	QOF definition	416975007	Primary degenerative dementia of the Alzheimer type, senile onset (disorder)
gpes_qof_dem	QOF definition	419261000000107	[X]Dementia in Alzheimer's dis, atypical or mixed type (disorder)
gpes_qof_dem	QOF definition	420614009	Organic dementia associated with acquired immunodeficiency syndrome (disorder)
gpes_qof_dem	QOF definition	421023003	Presenile dementia associated with acquired immunodeficiency syndrome (disorder)
gpes_qof_dem	QOF definition	421529006	Dementia associated with acquired immunodeficiency syndrome (disorder)
gpes_qof_dem	QOF definition	425390006	Dementia associated with Parkinson's Disease (disorder)
gpes_qof_dem	QOF definition	42769004	Diffuse Lewy body disease with spongiform cortical change (disorder)
gpes_qof_dem	QOF definition	429458009	Dementia due to Creutzfeldt Jakob disease (disorder)
gpes_qof_dem	QOF definition	429998004	Vascular dementia (disorder)
gpes_qof_dem	QOF definition	442344002	Dementia due to Huntington chorea (disorder)
gpes_qof_dem	QOF definition	45864009	Senile degeneration of brain (disorder)
gpes_qof_dem	QOF definition	4817008	Primary degenerative dementia of the Alzheimer type, senile onset, with delirium (disorder)
gpes_qof_dem	QOF definition	51928006	General paresis - neurosyphilis (disorder)
gpes_qof_dem	QOF definition	52448006	Dementia (disorder)
gpes_qof_dem	QOF definition	54502004	Primary degenerative dementia of the Alzheimer type, presenile onset, with delusions (disorder)
gpes_qof_dem	QOF definition	55009008	Primary degenerative dementia of the Alzheimer type, senile onset, with delusions (disorder)
gpes_qof_dem	QOF definition	56267009	Multi-infarct dementia (disorder)
gpes_qof_dem	QOF definition	59651006	Sedative, hypnotic AND/OR anxiolytic-induced persisting dementia (disorder)
gpes_qof_dem	QOF definition	62239001	Parkinson-dementia complex of Guam (disorder)
gpes_qof_dem	QOF definition	6475002	Primary degenerative dementia of the Alzheimer type, presenile onset, uncomplicated (disorder)
gpes_qof_dem	QOF definition	65096006	Primary degenerative dementia of the Alzheimer type, presenile onset, with delirium (disorder)
gpes_qof_dem	QOF definition	66108005	Primary degenerative dementia of the Alzheimer type, senile onset, uncomplicated (disorder)
gpes_qof_dem	QOF definition	67155006	Gerstmann-Straussler-Scheinker syndrome (disorder)
gpes_qof_dem	QOF definition	698624003	Dementia associated with cerebral lipidosis (disorder)
gpes_qof_dem	QOF definition	698625002	Dementia associated with normal pressure hydrocephalus (disorder)
gpes_qof_dem	QOF definition	698626001	Dementia associated with multiple sclerosis (disorder)
gpes_qof_dem	QOF definition	698687007	Post-traumatic dementia with behavioral change (disorder)
gpes_qof_dem	QOF definition	698725008	Dementia associated with neurosyphilis (disorder)
gpes_qof_dem	QOF definition	698726009	Dementia associated with viral encephalitis (disorder)
gpes_qof_dem	QOF definition	698781002	Dementia associated with cerebral anoxia (disorder)
gpes_qof_dem	QOF definition	698948009	Vascular dementia in remission (disorder)
gpes_qof_dem	QOF definition	698949001	Dementia in remission (disorder)
gpes_qof_dem	QOF definition	698954005	Primary degenerative dementia of the Alzheimer type, senile onset in remission (disorder)
gpes_qof_dem	QOF definition	698955006	Primary degenerative dementia of the Alzheimer type, presenile onset in remission (disorder)
gpes_qof_dem	QOF definition	70936005	Multi-infarct dementia, uncomplicated (disorder)
gpes_qof_dem	QOF definition	713060000	Sporadic Creutzfeldt-Jakob disease (disorder)
gpes_qof_dem	QOF definition	713488003	Presenile dementia co-occurrent with human immunodeficiency virus infection (disorder)
gpes_qof_dem	QOF definition	713844000	Dementia co-occurrent with human immunodeficiency virus infection (disorder)
gpes_qof_dem	QOF definition	715737004	Parkinsonism co-occurrent with dementia of Guadeloupe (disorder)
gpes_qof_dem	QOF definition	722600006	Non-amnestic Alzheimer disease (disorder)
gpes_qof_dem	QOF definition	722977005	Dementia co-occurrent and due to neurocysticercosis (disorder)
gpes_qof_dem	QOF definition	722978000	Dementia caused by toxin (disorder)
gpes_qof_dem	QOF definition	722979008	Dementia due to metabolic abnormality (disorder)
gpes_qof_dem	QOF definition	722980006	Dementia due to chromosomal anomaly (disorder)
gpes_qof_dem	QOF definition	723123001	Ischemic vascular dementia (disorder)
gpes_qof_dem	QOF definition	723390000	Rapidly progressive dementia (disorder)
gpes_qof_dem	QOF definition	724776007	Dementia due to disorder of central nervous system (disorder)
gpes_qof_dem	QOF definition	724777003	Dementia due to infectious disease (disorder)
gpes_qof_dem	QOF definition	724992007	Epilepsy co-occurrent and due to dementia (disorder)
gpes_qof_dem	QOF definition	725898002	Delirium co-occurrent with dementia (disorder)
gpes_qof_dem	QOF definition	733184002	Dementia caused by heavy metal exposure (disorder)
gpes_qof_dem	QOF definition	733185001	Dementia following injury caused by exposure to ionizing radiation (disorder)
gpes_qof_dem	QOF definition	733190003	Dementia due to primary malignant neoplasm of brain (disorder)
gpes_qof_dem	QOF definition	733191004	Dementia due to chronic subdural hematoma (disorder)
gpes_qof_dem	QOF definition	733192006	Dementia due to herpes encephalitis (disorder)
gpes_qof_dem	QOF definition	733193001	Dementia co-occurrent and due to progressive multifocal leukoencephalopathy
gpes_qof_dem	QOF definition	733194007	Dementia co-occurrent and due to Down syndrome (disorder)
gpes_qof_dem	QOF definition	762350007	Dementia due to prion disease (disorder)
gpes_qof_dem	QOF definition	762351006	Dementia due to and following injury of head (disorder)
gpes_qof_dem	QOF definition	762707000	Subcortical dementia (disorder)
gpes_qof_dem	QOF definition	783161005	Familial dementia British type (disorder)
gpes_qof_dem	QOF definition	783258000	Familial dementia Danish type (disorder)
gpes_qof_dem	QOF definition	788898005	Dementia caused by volatile inhalant (disorder)
gpes_qof_dem	QOF definition	788899002	Dementia due to pellagra (disorder)
gpes_qof_dem	QOF definition	792004	Jakob-Creutzfeldt disease (disorder)
gpes_qof_dem	QOF definition	79341000119107	Mixed dementia (disorder)
gpes_qof_dem	QOF definition	80098002	Diffuse Lewy body disease (disorder)
gpes_qof_dem	QOF definition	82351000119105	Altered behavior co-occurrent and due to Pick's disease (disorder)
gpes_qof_dem	QOF definition	82361000119107	Altered behavior in dementia due to Huntington chorea (disorder)
gpes_qof_dem	QOF definition	82371000119101	Dementia due to multiple sclerosis with altered behavior (disorder)
gpes_qof_dem	QOF definition	82381000119103	Epileptic dementia with behavioral disturbance (disorder)
gpes_qof_dem	QOF definition	82959004	Dementia paralytica juvenilis (disorder)
gpes_qof_dem	QOF definition	83157008	Fatal familial insomnia (disorder)
gpes_qof_dem	QOF definition	833326008	Cortical vascular dementia (disorder)
gpes_qof_dem	QOF definition	838276009	Amyotrophic lateral sclerosis, parkinsonism, dementia complex (disorder)
gpes_qof_dem	QOF definition	840452004	Classical sporadic Creutzfeldt-Jakob disease (disorder)
gpes_qof_dem	QOF definition	840464007	Dementia due to carbon monoxide poisoning (disorder)
gpes_qof_dem	QOF definition	840465008	Dementia due to iron deficiency (disorder)
gpes_qof_dem	QOF definition	860826006	Creutzfeldt-Jakob Disease caused by human growth hormone (disorder)
gpes_qof_dem	QOF definition	86188000	Kuru (disorder)
gpes_qof_dem	QOF definition	90099008	Subcortical leukoencephalopathy (disorder)
gpes_qof_dem	QOF definition	9345005	Dialysis dementia (disorder)
gpes_qof_dem	QOF definition	97751000119108	Altered behavior in Alzheimer's disease (disorder)
gpes_qof_dm	QOF definition	111552007	Diabetes mellitus without complication (disorder)
gpes_qof_dm	QOF definition	112991000000101	Lipoatrophic diabetes mellitus without complication (disorder)
gpes_qof_dm	QOF definition	11530004	Brittle diabetes mellitus (finding)
gpes_qof_dm	QOF definition	127012008	Lipoatrophic diabetes (disorder)
gpes_qof_dm	QOF definition	127013003	Disorder of kidney due to diabetes mellitus (disorder)
gpes_qof_dm	QOF definition	127014009	Peripheral angiopathy due to diabetes mellitus (disorder)
gpes_qof_dm	QOF definition	1481000119100	Diabetes mellitus type 2 without retinopathy (disorder)
gpes_qof_dm	QOF definition	190368000	Type I diabetes mellitus with ulcer (disorder)
gpes_qof_dm	QOF definition	190369008	Type I diabetes mellitus with gangrene (disorder)
gpes_qof_dm	QOF definition	190372001	Type I diabetes mellitus maturity onset (disorder)
gpes_qof_dm	QOF definition	190388001	Multiple complications due to type 2 diabetes mellitus (disorder)
gpes_qof_dm	QOF definition	190389009	Type II diabetes mellitus with ulcer (disorder)
gpes_qof_dm	QOF definition	190390000	Type II diabetes mellitus with gangrene (disorder)
gpes_qof_dm	QOF definition	201724008	Neuropathic arthropathy due to diabetes mellitus (disorder)
gpes_qof_dm	QOF definition	230577008	Mononeuropathy due to diabetes mellitus (disorder)
gpes_qof_dm	QOF definition	237599002	Insulin treated type 2 diabetes mellitus (disorder)
gpes_qof_dm	QOF definition	237601000	Secondary endocrine diabetes mellitus (disorder)
gpes_qof_dm	QOF definition	237604008	Maturity onset diabetes of the young, type 2 (disorder)
gpes_qof_dm	QOF definition	237612000	Photomyoclonus, diabetes mellitus, deafness, nephropathy and cerebral dysfunction (disorder)
gpes_qof_dm	QOF definition	237613005	Hyperproinsulinemia (disorder)
gpes_qof_dm	QOF definition	237618001	Insulin-dependent diabetes mellitus secretory diarrhea syndrome (disorder)
gpes_qof_dm	QOF definition	237619009	Diabetes-deafness syndrome maternally transmitted (disorder)
gpes_qof_dm	QOF definition	268519009	Diabetic - poor control (finding)
gpes_qof_dm	QOF definition	284449005	Congenital total lipodystrophy (disorder)
gpes_qof_dm	QOF definition	290002008	Brittle type I diabetes mellitus (finding)
gpes_qof_dm	QOF definition	313435000	Type I diabetes mellitus without complication (disorder)
gpes_qof_dm	QOF definition	313436004	Type II diabetes mellitus without complication (disorder)
gpes_qof_dm	QOF definition	314771006	Type I diabetes mellitus with hypoglycemic coma (disorder)
gpes_qof_dm	QOF definition	314893005	Arthropathy due to type 1 diabetes mellitus (disorder)
gpes_qof_dm	QOF definition	314902007	Peripheral angiopathy due to type 2 diabetes mellitus (disorder)
gpes_qof_dm	QOF definition	314903002	Arthropathy due to type 2 diabetes mellitus (disorder)
gpes_qof_dm	QOF definition	314904008	Type II diabetes mellitus with neuropathic arthropathy (disorder)
gpes_qof_dm	QOF definition	335621000000101	Maternally inherited diabetes mellitus (disorder)
gpes_qof_dm	QOF definition	368561000119102	Hyperosmolarity due to type 1 diabetes mellitus (disorder)
gpes_qof_dm	QOF definition	368711000119106	Mild nonproliferative retinopathy due to secondary diabetes mellitus (disorder)
gpes_qof_dm	QOF definition	385041000000108	Diabetes mellitus with multiple complications (disorder)
gpes_qof_dm	QOF definition	395204000	Hyperosmolar non-ketotic state due to type 2 diabetes mellitus (disorder)
gpes_qof_dm	QOF definition	401110002	Type 1 diabetes mellitus with persistent microalbuminuria (disorder)
gpes_qof_dm	QOF definition	408540003	Diabetes mellitus caused by non-steroid drugs (disorder)
gpes_qof_dm	QOF definition	413183008	Diabetes mellitus caused by non-steroid drugs without complication (disorder)
gpes_qof_dm	QOF definition	420270002	Ketoacidosis due to type 1 diabetes mellitus (disorder)
gpes_qof_dm	QOF definition	420279001	Renal disorder due to type 2 diabetes mellitus (disorder)
gpes_qof_dm	QOF definition	420436000	Mononeuropathy due to type 2 diabetes mellitus (disorder)
gpes_qof_dm	QOF definition	420486006	Exudative maculopathy due to type 1 diabetes mellitus (disorder)
gpes_qof_dm	QOF definition	420514000	Persistent proteinuria due to type 1 diabetes mellitus (disorder)
gpes_qof_dm	QOF definition	420715001	Persistent microalbuminuria due to type 2 diabetes mellitus (disorder)
gpes_qof_dm	QOF definition	420756003	Cataract of eye due to diabetes mellitus type 2 (disorder)
gpes_qof_dm	QOF definition	420789003	Retinopathy due to type 1 diabetes mellitus (disorder)
gpes_qof_dm	QOF definition	420825003	Gangrene due to type 1 diabetes mellitus (disorder)
gpes_qof_dm	QOF definition	420918009	Mononeuropathy due to type 1 diabetes mellitus (disorder)
gpes_qof_dm	QOF definition	421075007	Ketoacidotic coma due to type 1 diabetes mellitus (disorder)
gpes_qof_dm	QOF definition	421165007	Diabetic oculopathy associated with type I diabetes mellitus (disorder)
gpes_qof_dm	QOF definition	421305000	Persistent microalbuminuria due to type 1 diabetes mellitus (disorder)
gpes_qof_dm	QOF definition	421326000	Neurological disorder with type 2 diabetes mellitus
gpes_qof_dm	QOF definition	421365002	Peripheral circulatory disorder due to type 1 diabetes mellitus (disorder)
gpes_qof_dm	QOF definition	421437000	Hypoglycemic coma due to type 1 diabetes mellitus
gpes_qof_dm	QOF definition	421468001	Disorder of nervous system due to type 1 diabetes mellitus (disorder)
gpes_qof_dm	QOF definition	421631007	Gangrene due to type 2 diabetes mellitus (disorder)
gpes_qof_dm	QOF definition	421750000	Ketoacidosis due to type 2 diabetes mellitus (disorder)
gpes_qof_dm	QOF definition	421779007	Exudative maculopathy due to type 2 diabetes mellitus (disorder)
gpes_qof_dm	QOF definition	421847006	Ketoacidotic coma due to type 2 diabetes mellitus (disorder)
gpes_qof_dm	QOF definition	421893009	Renal disorder due to type 1 diabetes mellitus (disorder)
gpes_qof_dm	QOF definition	421920002	Cataract of eye due to diabetes mellitus type 1 (disorder)
gpes_qof_dm	QOF definition	421986006	Persistent proteinuria due to type 2 diabetes mellitus (disorder)
gpes_qof_dm	QOF definition	422034002	Retinopathy due to type 2 diabetes mellitus (disorder)
gpes_qof_dm	QOF definition	422099009	Disorder of eye due to type 2 diabetes mellitus (disorder)
gpes_qof_dm	QOF definition	422228004	Multiple complications due to type 1 diabetes mellitus (disorder)
gpes_qof_dm	QOF definition	426705001	Diabetes mellitus co-occurrent and due to cystic fibrosis (disorder)
gpes_qof_dm	QOF definition	426875007	Latent autoimmune diabetes mellitus in adult (disorder)
gpes_qof_dm	QOF definition	427089005	Diabetes mellitus due to cystic fibrosis (disorder)
gpes_qof_dm	QOF definition	44054006	Diabetes mellitus type 2 (disorder)
gpes_qof_dm	QOF definition	443694000	Type II diabetes mellitus uncontrolled (finding)
gpes_qof_dm	QOF definition	444073006	Type I diabetes mellitus uncontrolled (finding)
gpes_qof_dm	QOF definition	445353002	Brittle type II diabetes mellitus (finding)
gpes_qof_dm	QOF definition	46635009	Diabetes mellitus type 1 (disorder)
gpes_qof_dm	QOF definition	4855003	Retinopathy due to diabetes mellitus (disorder)
gpes_qof_dm	QOF definition	49455004	Polyneuropathy due to diabetes mellitus (disorder)
gpes_qof_dm	QOF definition	51002006	Diabetes mellitus associated with pancreatic disease (disorder)
gpes_qof_dm	QOF definition	5368009	Drug-induced diabetes mellitus (disorder)
gpes_qof_dm	QOF definition	5969009	Diabetes mellitus associated with genetic syndrome (disorder)
gpes_qof_dm	QOF definition	609561005	MODY - maturity onset diabetes of young
gpes_qof_dm	QOF definition	609562003	Maturity onset diabetes of the young, type 1 (disorder)
gpes_qof_dm	QOF definition	609572000	Maturity-onset diabetes of the young, type 5 (disorder)
gpes_qof_dm	QOF definition	703136005	Diabetes mellitus in remission (disorder)
gpes_qof_dm	QOF definition	703137001	Type I diabetes mellitus in remission (disorder)
gpes_qof_dm	QOF definition	703138006	Type II diabetes mellitus in remission (disorder)
gpes_qof_dm	QOF definition	70694009	Diabetes mellitus AND insipidus with optic atrophy AND deafness (disorder)
gpes_qof_dm	QOF definition	713702000	Gastroparesis due to type 1 diabetes mellitus (disorder)
gpes_qof_dm	QOF definition	713703005	Gastroparesis due to type 2 diabetes mellitus (disorder)
gpes_qof_dm	QOF definition	713705003	Polyneuropathy due to type 1 diabetes mellitus (disorder)
gpes_qof_dm	QOF definition	713706002	Polyneuropathy due to type 2 diabetes mellitus (disorder)
gpes_qof_dm	QOF definition	71771000119100	Neuropathic arthropathy due to type 1 diabetes mellitus (disorder)
gpes_qof_dm	QOF definition	719216001	Hypoglycemic coma due to type 2 diabetes mellitus
gpes_qof_dm	QOF definition	724276006	X-linked immune dysregulation, polyendocrinopathy, enteropathy syndrome (disorder)
gpes_qof_dm	QOF definition	73211009	Diabetes mellitus (disorder)
gpes_qof_dm	QOF definition	735537007	Hyperosmolar hyperglycemic coma due to diabetes mellitus without ketoacidosis (disorder)
gpes_qof_dm	QOF definition	735538002	Lactic acidosis due to diabetes mellitus (disorder)
gpes_qof_dm	QOF definition	735539005	Metabolic acidosis due to diabetes mellitus (disorder)
gpes_qof_dm	QOF definition	737212004	Diabetes mellitus caused by chemical (disorder)
gpes_qof_dm	QOF definition	739681000	Disorder of eye due to type 1 diabetes mellitus (disorder)
gpes_qof_dm	QOF definition	75682002	Diabetes mellitus caused by insulin receptor antibodies (disorder)
gpes_qof_dm	QOF definition	768792007	Cataract of right eye due to diabetes mellitus (disorder)
gpes_qof_dm	QOF definition	768793002	Cataract of left eye due to diabetes mellitus (disorder)
gpes_qof_dm	QOF definition	768794008	Cataract of bilateral eyes due to diabetes mellitus (disorder)
gpes_qof_dm	QOF definition	816067005	Diabetes, hypogonadism, deafness, intellectual disability syndrome (disorder)
gpes_qof_dm	QOF definition	82581000119105	Rubeosis iridis due to type 1 diabetes mellitus (disorder)
gpes_qof_dm	QOF definition	8801005	Secondary diabetes mellitus (disorder)
gpes_qof_hf	QOF definition	10335000	Chronic right-sided heart failure (disorder)
gpes_qof_hf	QOF definition	10633002	Acute congestive heart failure (disorder)
gpes_qof_hf	QOF definition	111283005	Chronic left-sided heart failure (disorder)
gpes_qof_hf	QOF definition	128404006	Right heart failure (disorder)
gpes_qof_hf	QOF definition	153941000119100	Chronic combined systolic and diastolic heart failure (disorder)
gpes_qof_hf	QOF definition	1.6839e+16	Acute on chronic right-sided congestive heart failure (disorder)
gpes_qof_hf	QOF definition	195111005	Decompensated cardiac failure (disorder)
gpes_qof_hf	QOF definition	195112003	Compensated cardiac failure (disorder)
gpes_qof_hf	QOF definition	195114002	Acute left ventricular failure (disorder)
gpes_qof_hf	QOF definition	233924009	Heart failure as a complication of care (disorder)
gpes_qof_hf	QOF definition	314206003	Refractory heart failure (disorder)
gpes_qof_hf	QOF definition	367363000	Right ventricular failure (disorder)
gpes_qof_hf	QOF definition	420300004	New York Heart Association Classification - Class I (finding)
gpes_qof_hf	QOF definition	420913000	New York Heart Association Classification - Class III (finding)
gpes_qof_hf	QOF definition	421704003	New York Heart Association Classification - Class II (finding)
gpes_qof_hf	QOF definition	422293003	New York Heart Association Classification - Class IV (finding)
gpes_qof_hf	QOF definition	42343007	Congestive heart failure (disorder)
gpes_qof_hf	QOF definition	426611007	Congestive heart failure due to valvular disease (disorder)
gpes_qof_hf	QOF definition	43736008	Rheumatic left ventricular failure (disorder)
gpes_qof_hf	QOF definition	441481004	Chronic systolic heart failure (disorder)
gpes_qof_hf	QOF definition	441530006	Chronic diastolic heart failure (disorder)
gpes_qof_hf	QOF definition	446221000	Heart failure with normal ejection fraction (disorder)
gpes_qof_hf	QOF definition	48447003	Chronic heart failure (disorder)
gpes_qof_hf	QOF definition	5375005	Chronic left-sided congestive heart failure (disorder)
gpes_qof_hf	QOF definition	56675007	Acute heart failure (disorder)
gpes_qof_hf	QOF definition	66989003	Chronic right-sided congestive heart failure (disorder)
gpes_qof_hf	QOF definition	703272007	Heart failure with reduced ejection fraction (disorder)
gpes_qof_hf	QOF definition	788950000	Heart failure with mid range ejection fraction (disorder)
gpes_qof_hf	QOF definition	84114007	Heart failure (disorder)
gpes_qof_hf	QOF definition	85232009	Left heart failure (disorder)
gpes_qof_hf	QOF definition	871617000	Low output heart failure due to and following Fontan operation (disorder)
gpes_qof_hf	QOF definition	88805009	Chronic congestive heart failure (disorder)
gpes_qof_hf	QOF definition	92506005	Biventricular congestive heart failure (disorder)
gpes_smoking	NHS Digitial QOF definition	449368009	Stopped smoking during pregnancy (finding)
gpes_smoking	NHS Digitial QOF definition	449369001	Stopped smoking before pregnancy (finding)
gpes_smoking	NHS Digitial QOF definition	449868002	Smokes tobacco daily (finding)
gpes_smoking	NHS Digitial QOF definition	48031000119106	Ex-smoker for more than 1 year (finding)
gpes_smoking	NHS Digitial QOF definition	492191000000103	Ex roll-up cigarette smoker (finding)
gpes_smoking	NHS Digitial QOF definition	517211000000106	Recently stopped smoking (finding)
gpes_smoking	NHS Digitial QOF definition	53896009	Tolerant ex-smoker (finding)
gpes_smoking	NHS Digitial QOF definition	56578002	Moderate smoker (20 or less per day) (finding)
gpes_smoking	NHS Digitial QOF definition	56771006	Heavy smoker (over 20 per day) (finding)
gpes_smoking	NHS Digitial QOF definition	59978006	Cigar smoker (finding)
gpes_smoking	NHS Digitial QOF definition	65568007	Cigarette smoker (finding)
gpes_smoking	NHS Digitial QOF definition	735112005	Date ceased using moist tobacco (observable entity)
gpes_smoking	NHS Digitial QOF definition	735128000	Ex-smoker for less than 1 year (finding)
gpes_smoking	NHS Digitial QOF definition	77176002	Smoker (finding)
gpes_smoking	NHS Digitial QOF definition	82302008	Pipe smoker (finding)
gpes_smoking	NHS Digitial QOF definition	836001000000109	Waterpipe tobacco consumption (observable entity)
gpes_smoking	NHS Digitial QOF definition	8392000	Non-smoker (finding)
gpes_smoking	NHS Digitial QOF definition	8517006	Ex-smoker (finding)
gpes_smoking	NHS Digitial QOF definition	87739003	Tolerant non-smoker (finding)
gpes_smoking	NHS Digitial QOF definition	221000119102	Never smoked any substance (finding)
gpes_smoking	NHS Digitial QOF definition	266919005	Never smoked tobacco (finding)
gpes_smoking	NHS Digitial QOF definition	1092031000000100	Ex-smoker amount unknown (finding)
gpes_smoking	NHS Digitial QOF definition	1092041000000100	Ex-very heavy smoker (40+/day) (finding)
gpes_smoking	NHS Digitial QOF definition	1092071000000100	Ex-heavy smoker (20-39/day) (finding)
gpes_smoking	NHS Digitial QOF definition	1092091000000100	Ex-moderate smoker (10-19/day) (finding)
gpes_smoking	NHS Digitial QOF definition	1092111000000100	Ex-light smoker (1-9/day) (finding)
gpes_smoking	NHS Digitial QOF definition	1092131000000100	Ex-trivial smoker (<1/day) (finding)
gpes_smoking	NHS Digitial QOF definition	134406006	Smoking reduced (finding)
gpes_smoking	NHS Digitial QOF definition	160603005	Light cigarette smoker (1-9 cigs/day) (finding)
gpes_smoking	NHS Digitial QOF definition	160604004	Moderate cigarette smoker (10-19 cigs/day) (finding)
gpes_smoking	NHS Digitial QOF definition	160605003	Heavy cigarette smoker (20-39 cigs/day) (finding)
gpes_smoking	NHS Digitial QOF definition	160606002	Very heavy cigarette smoker (40+ cigs/day) (finding)
gpes_smoking	NHS Digitial QOF definition	160612007	Keeps trying to stop smoking (finding)
gpes_smoking	NHS Digitial QOF definition	160613002	Admitted tobacco consumption possibly untrue (finding)
gpes_smoking	NHS Digitial QOF definition	160616005	Trying to give up smoking (finding)
gpes_smoking	NHS Digitial QOF definition	160617001	Stopped smoking (finding)
gpes_smoking	NHS Digitial QOF definition	160619003	Rolls own cigarettes (finding)
gpes_smoking	NHS Digitial QOF definition	160620009	Ex-pipe smoker (finding)
gpes_smoking	NHS Digitial QOF definition	160621008	Ex-cigar smoker (finding)
gpes_smoking	NHS Digitial QOF definition	160625004	Date ceased smoking (observable entity)
gpes_smoking	NHS Digitial QOF definition	203191000000107	Wants to stop smoking (finding)
gpes_smoking	NHS Digitial QOF definition	225934006	Smokes in bed (finding)
gpes_smoking	NHS Digitial QOF definition	228486009	Time since stopped smoking (observable entity)
gpes_smoking	NHS Digitial QOF definition	230056004	Cigarette consumption (observable entity)
gpes_smoking	NHS Digitial QOF definition	230057008	Cigar consumption (observable entity)
gpes_smoking	NHS Digitial QOF definition	230058003	Pipe tobacco consumption (observable entity)
gpes_smoking	NHS Digitial QOF definition	230059006	Occasional cigarette smoker (finding)
gpes_smoking	NHS Digitial QOF definition	230060001	Light cigarette smoker (finding)
gpes_smoking	NHS Digitial QOF definition	230062009	Moderate cigarette smoker (finding)
gpes_smoking	NHS Digitial QOF definition	230063004	Heavy cigarette smoker (finding)
gpes_smoking	NHS Digitial QOF definition	230064005	Very heavy cigarette smoker (finding)
gpes_smoking	NHS Digitial QOF definition	230065006	Chain smoker (finding)
gpes_smoking	NHS Digitial QOF definition	266918002	Tobacco smoking consumption (observable entity)
gpes_smoking	NHS Digitial QOF definition	266920004	Trivial cigarette smoker (less than one cigarette/day) (finding)
gpes_smoking	NHS Digitial QOF definition	266921000	Ex-trivial cigarette smoker (<1/day) (finding)
gpes_smoking	NHS Digitial QOF definition	266922007	Ex-light cigarette smoker (1-9/day) (finding)
gpes_smoking	NHS Digitial QOF definition	266923002	Ex-moderate cigarette smoker (10-19/day) (finding)
gpes_smoking	NHS Digitial QOF definition	266924008	Ex-heavy cigarette smoker (20-39/day) (finding)
gpes_smoking	NHS Digitial QOF definition	266925009	Ex-very heavy cigarette smoker (40+/day) (finding)
gpes_smoking	NHS Digitial QOF definition	266928006	Ex-cigarette smoker amount unknown (finding)
gpes_smoking	NHS Digitial QOF definition	266929003	Smoking started (finding)
gpes_smoking	NHS Digitial QOF definition	281018007	Ex-cigarette smoker (finding)
gpes_smoking	NHS Digitial QOF definition	308438006	Smoking restarted (finding)
gpes_smoking	NHS Digitial QOF definition	360890004	Intolerant ex-smoker (finding)
gpes_smoking	NHS Digitial QOF definition	230056004	Cigarette consumption (observable entity)
gpes_smoking	NHS Digitial QOF definition	230057008	Cigar consumption (observable entity)
gpes_smoking	NHS Digitial QOF definition	230058003	Pipe tobacco consumption (observable entity)
gpes_smoking	NHS Digitial QOF definition	266918002	Tobacco smoking consumption (observable entity)
gpes_smoking	NHS Digitial QOF definition	394871007	Thinking about stopping smoking (finding)
gpes_smoking	NHS Digitial QOF definition	394872000	Ready to stop smoking (finding)
gpes_smoking	NHS Digitial QOF definition	394873005	Not interested in stopping smoking (finding)
gpes_smoking	NHS Digitial QOF definition	836001000000109	Waterpipe tobacco consumption (observable entity)
gpes_smoking	NHS Digitial QOF definition	401159003	Reason for restarting smoking (observable entity)
gpes_smoking	NHS Digitial QOF definition	413173009	Minutes from waking to first tobacco consumption (observable entity)
gpes_smoking	NHS Digitial QOF definition	428041000124106	Occasional tobacco smoker (finding)
gpes_smoking	NHS Digitial QOF definition	446172000	Failed attempt to stop smoking (finding)
gpes_smoking	NHS Digitial QOF definition	160625004	Date ceased smoking (observable entity)
gpes_smoking	NHS Digitial QOF definition	360900008	Aggressive ex-smoker (finding)
gpes_smoking	NHS Digitial QOF definition	735112005	Date ceased using moist tobacco (observable entity)
gpes_smoking	NHS Digitial QOF definition	105539002	Non-smoker for personal reasons (finding)
gpes_smoking	NHS Digitial QOF definition	105540000	Non-smoker for religious reasons (finding)
gpes_smoking	NHS Digitial QOF definition	105541001	Non-smoker for medical reasons (finding)
gpes_smoking	NHS Digitial QOF definition	1092481000000100	Number of calculated smoking pack years (observable entity)
gpes_smoking	NHS Digitial QOF definition	110483000	Tobacco user (finding)
gpes_smoking	NHS Digitial QOF definition	160618006	Current non-smoker (finding)
gpes_smoking	NHS Digitial QOF definition	230056004	Cigarette consumption (observable entity)
gpes_smoking	NHS Digitial QOF definition	266918002	Tobacco smoking consumption (observable entity)
gpes_smoking	NHS Digitial QOF definition	401201003	Cigarette pack-years (observable entity)
gpes_smoking	NHS Digitial QOF definition	413173009	Minutes from waking to first tobacco consumption (observable entity)
gpes_smoking	NHS Digitial QOF definition	360918006	Aggressive non-smoker (finding)
gpes_smoking	NHS Digitial QOF definition	360929005	Intolerant non-smoker (finding)
gpes_smoking	NHS Digitial QOF definition	365982000	Finding of tobacco smoking consumption (finding)
gpes_smoking	NHS Digitial QOF definition	401201003	Cigarette pack-years (observable entity)
gpes_smoking	NHS Digitial QOF definition	405746006	Current non smoker but past smoking history unknown (finding)
gpes_smoking	NHS Digitial QOF definition	449345000	Smoked before confirmation of pregnancy (finding)
gpes_smoking	NHS Digitial QOF definition	266919005	Never smoked tobacco (finding)
gpes_smoking	NHS Digitial QOF definition	160618006	Current non-smoker (finding)
gpes_smoking	NHS Digitial QOF definition	56578002	Moderate smoker (20 or less per day) (finding)
gpes_smoking	NHS Digitial QOF definition	56771006	Heavy smoker (over 20 per day) (finding)
gpes_smoking	NHS Digitial QOF definition	59978006	Cigar smoker (finding)
gpes_smoking	NHS Digitial QOF definition	65568007	Cigarette smoker (finding)
gpes_smoking	NHS Digitial QOF definition	77176002	Smoker (finding)
gpes_smoking	NHS Digitial QOF definition	82302008	Pipe smoker (finding)
gpes_smoking	NHS Digitial QOF definition	134406006	Smoking reduced (finding)
gpes_smoking	NHS Digitial QOF definition	160603005	Light cigarette smoker (1-9 cigs/day) (finding)
gpes_smoking	NHS Digitial QOF definition	160604004	Moderate cigarette smoker (10-19 cigs/day) (finding)
gpes_smoking	NHS Digitial QOF definition	160605003	Heavy cigarette smoker (20-39 cigs/day) (finding)
gpes_smoking	NHS Digitial QOF definition	160606002	Very heavy cigarette smoker (40+ cigs/day) (finding)
gpes_smoking	NHS Digitial QOF definition	230059006	Occasional cigarette smoker (finding)
gpes_smoking	NHS Digitial QOF definition	230060001	Light cigarette smoker (finding)
gpes_smoking	NHS Digitial QOF definition	230062009	Moderate cigarette smoker (finding)
gpes_smoking	NHS Digitial QOF definition	230063004	Heavy cigarette smoker (finding)
gpes_smoking	NHS Digitial QOF definition	266920004	Trivial cigarette smoker (less than one cigarette/day) (finding)
gpes_smoking	NHS Digitial QOF definition	110483000	Tobacco user (finding)
gpes_smoking	NHS Digitial QOF definition	160603005	Light cigarette smoker (1-9 cigs/day) (finding)
gpes_smoking	NHS Digitial QOF definition	160604004	Moderate cigarette smoker (10-19 cigs/day) (finding)
gpes_smoking	NHS Digitial QOF definition	365982000	Finding of tobacco smoking consumption (finding)
gpes_smoking	NHS Digitial QOF definition	401201003	Cigarette pack-years (observable entity)
gpes_qof_hyp	QOF definition	10562009	Malignant hypertension complicating AND/OR reason for care during childbirth (disorder)
gpes_qof_hyp	QOF definition	10725009	Benign hypertension (disorder)
gpes_qof_hyp	QOF definition	1.07526e+16	Eclampsia with pre-existing hypertension in childbirth (disorder)
gpes_qof_hyp	QOF definition	1.07574e+16	Pre-existing hypertensive heart and chronic kidney disease in mother complicating childbirth (disorder)
gpes_qof_hyp	QOF definition	1078301000112100	Multiple drug intolerant hypertension (disorder)
gpes_qof_hyp	QOF definition	111438007	Hypertension secondary to renal disease in obstetric context (disorder)
gpes_qof_hyp	QOF definition	118781000119108	Pre-existing hypertensive chronic kidney disease in mother complicating pregnancy (disorder)
gpes_qof_hyp	QOF definition	1201005	Benign essential hypertension (disorder)
gpes_qof_hyp	QOF definition	123799005	Renovascular hypertension (disorder)
gpes_qof_hyp	QOF definition	123800009	Goldblatt hypertension (disorder)
gpes_qof_hyp	QOF definition	132721000119104	Hypertensive emergency (disorder)
gpes_qof_hyp	QOF definition	140101000119109	Hypertension in chronic kidney disease stage 5 due to type 2 diabetes mellitus (disorder)
gpes_qof_hyp	QOF definition	140111000119107	Hypertension in chronic kidney disease stage 4 due to type 2 diabetes mellitus (disorder)
gpes_qof_hyp	QOF definition	140121000119100	Hypertension in chronic kidney disease stage 3 due to type 2 diabetes mellitus (disorder)
gpes_qof_hyp	QOF definition	140131000119102	Hypertension in chronic kidney disease stage 2 due to type 2 diabetes mellitus (disorder)
gpes_qof_hyp	QOF definition	14973001	Renal sclerosis with hypertension (disorder)
gpes_qof_hyp	QOF definition	1.62294e+16	Labile systemic arterial hypertension (disorder)
gpes_qof_hyp	QOF definition	169465000	Hypertension caused by oral contraceptive pill (disorder)
gpes_qof_hyp	QOF definition	18416000	Essential hypertension complicating AND/OR reason for care during childbirth (disorder)
gpes_qof_hyp	QOF definition	194783001	Secondary malignant renovascular hypertension (disorder)
gpes_qof_hyp	QOF definition	194785008	Secondary benign hypertension (disorder)
gpes_qof_hyp	QOF definition	194788005	Hypertension secondary to endocrine disorder (disorder)
gpes_qof_hyp	QOF definition	194791005	Hypertension caused by drug (disorder)
gpes_qof_hyp	QOF definition	19769006	High-renin essential hypertension (disorder)
gpes_qof_hyp	QOF definition	198942000	Benign essential hypertension complicating pregnancy, childbirth and the puerperium (disorder)
gpes_qof_hyp	QOF definition	198944004	Benign essential hypertension complicating pregnancy, childbirth and the puerperium - delivered (disorder)
gpes_qof_hyp	QOF definition	198945003	Benign essential hypertension complicating pregnancy, childbirth and the puerperium - delivered with postnatal complication (disorder)
gpes_qof_hyp	QOF definition	198946002	Benign essential hypertension complicating pregnancy, childbirth and the puerperium - not delivered (disorder)
gpes_qof_hyp	QOF definition	198947006	Benign essential hypertension complicating pregnancy, childbirth and the puerperium with postnatal complication (disorder)
gpes_qof_hyp	QOF definition	198949009	Renal hypertension complicating pregnancy, childbirth and the puerperium (disorder)
gpes_qof_hyp	QOF definition	198951008	Renal hypertension complicating pregnancy, childbirth and the puerperium - delivered (disorder)
gpes_qof_hyp	QOF definition	198952001	Renal hypertension complicating pregnancy, childbirth and the puerperium - delivered with postnatal complication (disorder)
gpes_qof_hyp	QOF definition	198953006	Renal hypertension complicating pregnancy, childbirth and the puerperium - not delivered (disorder)
gpes_qof_hyp	QOF definition	198954000	Renal hypertension complicating pregnancy, childbirth and the puerperium with postnatal complication (disorder)
gpes_qof_hyp	QOF definition	198997005	Pre-eclampsia or eclampsia with pre-existing hypertension (disorder)
gpes_qof_hyp	QOF definition	198999008	Pre-eclampsia or eclampsia with pre-existing hypertension - delivered (disorder)
gpes_qof_hyp	QOF definition	199000005	Pre-eclampsia or eclampsia with pre-existing hypertension - delivered with postnatal complication (disorder)
gpes_qof_hyp	QOF definition	199002002	Pre-eclampsia or eclampsia with pre-existing hypertension - not delivered (disorder)
gpes_qof_hyp	QOF definition	199003007	Pre-eclampsia or eclampsia with pre-existing hypertension with postnatal complication (disorder)
gpes_qof_hyp	QOF definition	199005000	Pre-existing hypertension complicating pregnancy, childbirth and puerperium (disorder)
gpes_qof_hyp	QOF definition	199007008	Pre-existing hypertensive heart and renal disease complicating pregnancy, childbirth and the puerperium (disorder)
gpes_qof_hyp	QOF definition	199008003	Pre-existing secondary hypertension complicating pregnancy, childbirth and puerperium (disorder)
gpes_qof_hyp	QOF definition	23717007	Benign essential hypertension complicating AND/OR reason for care during pregnancy (disorder)
gpes_qof_hyp	QOF definition	23786008	Malignant hypertension complicating AND/OR reason for care during puerperium (disorder)
gpes_qof_hyp	QOF definition	24042004	Chronic hypertension complicating AND/OR reason for care during puerperium (disorder)
gpes_qof_hyp	QOF definition	26078007	Hypertension secondary to renal disease complicating AND/OR reason for care during childbirth (disorder)
gpes_qof_hyp	QOF definition	28119000	Renal hypertension (disorder)
gpes_qof_hyp	QOF definition	29259002	Malignant hypertension complicating AND/OR reason for care during pregnancy (disorder)
gpes_qof_hyp	QOF definition	31407004	Pre-existing hypertension complicating AND/OR reason for care during puerperium (disorder)
gpes_qof_hyp	QOF definition	31992008	Secondary hypertension (disorder)
gpes_qof_hyp	QOF definition	34694006	Pre-existing hypertension complicating AND/OR reason for care during childbirth (disorder)
gpes_qof_hyp	QOF definition	35303009	Benign essential hypertension complicating AND/OR reason for care during puerperium (disorder)
gpes_qof_hyp	QOF definition	371125006	Labile essential hypertension (disorder)
gpes_qof_hyp	QOF definition	37618003	Chronic hypertension complicating AND/OR reason for care during pregnancy (disorder)
gpes_qof_hyp	QOF definition	38341003	Hypertensive disorder, systemic arterial (disorder)
gpes_qof_hyp	QOF definition	39018007	Renal arterial hypertension (disorder)
gpes_qof_hyp	QOF definition	39727004	Hypertension secondary to renal disease complicating AND/OR reason for care during puerperium (disorder)
gpes_qof_hyp	QOF definition	397748008	Hypertension with albuminuria (disorder)
gpes_qof_hyp	QOF definition	40511000119107	Postpartum pre-existing essential hypertension (disorder)
gpes_qof_hyp	QOF definition	427889009	Hypertension associated with transplantation (disorder)
gpes_qof_hyp	QOF definition	428575007	Hypertension secondary to kidney transplant (disorder)
gpes_qof_hyp	QOF definition	429457004	Systolic essential hypertension (disorder)
gpes_qof_hyp	QOF definition	443482000	Hypertensive urgency (disorder)
gpes_qof_hyp	QOF definition	46481004	Low-renin essential hypertension (disorder)
gpes_qof_hyp	QOF definition	471521000000108	[X]Hypertensive diseases (disorder)
gpes_qof_hyp	QOF definition	48146000	Diastolic hypertension (disorder)
gpes_qof_hyp	QOF definition	48552006	Hypertension secondary to renal disease complicating AND/OR reason for care during pregnancy (disorder)
gpes_qof_hyp	QOF definition	56218007	Systolic hypertension (disorder)
gpes_qof_hyp	QOF definition	57684003	Parenchymal renal hypertension (disorder)
gpes_qof_hyp	QOF definition	59621000	Essential hypertension (disorder)
gpes_qof_hyp	QOF definition	59720008	Sustained diastolic hypertension (disorder)
gpes_qof_hyp	QOF definition	59997006	Endocrine hypertension (disorder)
gpes_qof_hyp	QOF definition	63287004	Benign essential hypertension in obstetric context (disorder)
gpes_qof_hyp	QOF definition	65402008	Pre-existing hypertension complicating AND/OR reason for care during pregnancy (disorder)
gpes_qof_hyp	QOF definition	65518004	Labile diastolic hypertension (disorder)
gpes_qof_hyp	QOF definition	67359005	Pre-eclampsia added to pre-existing hypertension (disorder)
gpes_qof_hyp	QOF definition	69909000	Eclampsia added to pre-existing hypertension (disorder)
gpes_qof_hyp	QOF definition	70272006	Malignant hypertension (disorder)
gpes_qof_hyp	QOF definition	706882009	Hypertensive crisis (disorder)
gpes_qof_hyp	QOF definition	712832005	Supine hypertension (disorder)
gpes_qof_hyp	QOF definition	71421000119105	Hypertension in chronic kidney disease due to type 2 diabetes mellitus (disorder)
gpes_qof_hyp	QOF definition	71701000119105	Hypertension in chronic kidney disease due to type 1 diabetes mellitus (disorder)
gpes_qof_hyp	QOF definition	71874008	Benign essential hypertension complicating AND/OR reason for care during childbirth (disorder)
gpes_qof_hyp	QOF definition	72022006	Essential hypertension in obstetric context (disorder)
gpes_qof_hyp	QOF definition	720568003	Brachydactyly and arterial hypertension syndrome (disorder)
gpes_qof_hyp	QOF definition	73410007	Benign secondary renovascular hypertension (disorder)
gpes_qof_hyp	QOF definition	74451002	Secondary diastolic hypertension (disorder)
gpes_qof_hyp	QOF definition	762463000	Diastolic hypertension co-occurrent with systolic hypertension (disorder)
gpes_qof_hyp	QOF definition	766937004	Hypertension due to gain-of-function mutation in mineralocorticoid receptor (disorder)
gpes_qof_hyp	QOF definition	78808002	Essential hypertension complicating AND/OR reason for care during pregnancy (disorder)
gpes_qof_hyp	QOF definition	78975002	Malignant essential hypertension (disorder)
gpes_qof_hyp	QOF definition	81626002	Malignant hypertension in obstetric context (disorder)
gpes_qof_hyp	QOF definition	8218002	Chronic hypertension complicating AND/OR reason for care during childbirth (disorder)
gpes_qof_hyp	QOF definition	84094009	Rebound hypertension (disorder)
gpes_qof_hyp	QOF definition	843821000000102	Stage 1 hypertension (National Institute for Health and Clinical Excellence 2011) (disorder)
gpes_qof_hyp	QOF definition	843841000000109	Severe hypertension (National Institute for Health and Clinical Excellence 2011) (disorder)
gpes_qof_hyp	QOF definition	845891000000103	Hypertension resistant to drug therapy (disorder)
gpes_qof_hyp	QOF definition	846371000000103	Stage 2 hypertension (National Institute for Health and Clinical Excellence 2011) (disorder)
gpes_qof_hyp	QOF definition	86041002	Pre-existing hypertension in obstetric context (disorder)
gpes_qof_hyp	QOF definition	863191000000102	Nocturnal hypertension (disorder)
gpes_qof_hyp	QOF definition	871642009	Hypertension due to aortic arch obstruction (disorder)
gpes_qof_hyp	QOF definition	8762007	Chronic hypertension in obstetric context (disorder)
gpes_qof_hyp	QOF definition	89242004	Malignant secondary hypertension (disorder)
gpes_qof_hyp	QOF definition	908631000000108	Stage 1 hypertension (National Institute for Health and Clinical Excellence 2011) without evidence of end organ damage (disorder)
gpes_qof_hyp	QOF definition	908651000000101	Stage 1 hypertension (National Institute for Health and Clinical Excellence 2011) with evidence of end organ damage (disorder)
gpes_qof_hyp	QOF definition	9901000	Essential hypertension complicating AND/OR reason for care during puerperium (disorder)
gpes_qof_can	QOF definition	100721000119109	High grade astrocytoma of brain (disorder)
gpes_qof_can	QOF definition	100731000119107	Low grade astrocytoma of brain (disorder)
gpes_qof_can	QOF definition	104981000119104	Oligodendroglioma of cerebrum (disorder)
gpes_qof_can	QOF definition	105111000119109	Primary squamous cell carcinoma of thymus (disorder)
gpes_qof_can	QOF definition	105121000119102	Squamous cell carcinoma of vagina (disorder)
gpes_qof_can	QOF definition	1.07085e+16	Primary malignant neoplasm of uterus (disorder)
gpes_qof_can	QOF definition	1.07453e+16	Malignant neoplastic disease in mother complicating childbirth (disorder)
gpes_qof_can	QOF definition	1.07499e+16	Malignant neoplastic disease in pregnancy (disorder)
gpes_qof_can	QOF definition	107581000119103	Astrocytoma of brain stem (disorder)
gpes_qof_can	QOF definition	107591000119100	Primary squamous cell carcinoma of urethra (disorder)
gpes_qof_can	QOF definition	107601000119107	Primary transitional cell carcinoma of urethra (disorder)
gpes_qof_can	QOF definition	107691000119101	Non-seminomatous germ cell neoplasm of testis (disorder)
gpes_qof_can	QOF definition	107751000119102	Primary malignant mixed Mullerian neoplasm of endometrium (disorder)
gpes_qof_can	QOF definition	107771000119106	Primary malignant clear cell neoplasm of endometrium (disorder)
gpes_qof_can	QOF definition	107781000119109	Primary papillary serous cystadenocarcinoma of endometrium (disorder)
gpes_qof_can	QOF definition	107791000119107	Primary adenosquamous carcinoma of endometrium (disorder)
gpes_qof_can	QOF definition	1078881000119100	Primary adenocarcinoma of lower lobe of left lung (disorder)
gpes_qof_can	QOF definition	1078901000119100	Primary adenocarcinoma of upper lobe of left lung (disorder)
gpes_qof_can	QOF definition	1078931000119100	Primary adenocarcinoma of lower lobe of right lung (disorder)
gpes_qof_can	QOF definition	1078961000119100	Primary adenocarcinoma of upper lobe of right lung (disorder)
gpes_qof_can	QOF definition	1080091000119100	Infiltrating ductal carcinoma of axillary tail of left female breast (disorder)
gpes_qof_can	QOF definition	1080111000119100	Infiltrating ductal carcinoma of central portion of left female breast (disorder)
gpes_qof_can	QOF definition	1080121000119100	Infiltrating ductal carcinoma of lower inner quadrant of left female breast (disorder)
gpes_qof_can	QOF definition	1080131000119100	Infiltrating ductal carcinoma of lower outer quadrant of left female breast (disorder)
gpes_qof_can	QOF definition	1080151000119100	Infiltrating ductal carcinoma of upper inner quadrant of left female breast (disorder)
gpes_qof_can	QOF definition	1080161000119100	Infiltrating ductal carcinoma of upper outer quadrant of left female breast (disorder)
gpes_qof_can	QOF definition	1080171000119100	Infiltrating ductal carcinoma of axillary tail of right female breast (disorder)
gpes_qof_can	QOF definition	1080191000119100	Infiltrating ductal carcinoma of central portion of right female breast (disorder)
gpes_qof_can	QOF definition	1080201000119100	Infiltrating ductal carcinoma of lower inner quadrant of right female breast (disorder)
gpes_qof_can	QOF definition	1080211000119100	Infiltrating ductal carcinoma of lower outer quadrant of right female breast (disorder)
gpes_qof_can	QOF definition	1080231000119100	Infiltrating ductal carcinoma of upper inner quadrant of right female breast (disorder)
gpes_qof_can	QOF definition	1080241000119100	Infiltrating ductal carcinoma of upper outer quadrant of right female breast (disorder)
gpes_qof_can	QOF definition	1080261000119100	Infiltrating lobular carcinoma of left female breast (disorder)
gpes_qof_can	QOF definition	1080341000119100	Infiltrating lobular carcinoma of right female breast (disorder)
gpes_qof_can	QOF definition	1080941000119100	Malignant melanoma of left choroid (disorder)
gpes_qof_can	QOF definition	1080981000119100	Malignant melanoma of right choroid (disorder)
gpes_qof_can	QOF definition	1081021000119100	Malignant melanoma of skin of left lower limb (disorder)
gpes_qof_can	QOF definition	1081551000119100	Recurrent primary malignant neoplasm of left female breast (disorder)
gpes_qof_can	QOF definition	1081561000119100	Recurrent primary malignant neoplasm of right female breast (disorder)
gpes_qof_can	QOF definition	1081711000119100	Primary sarcoma of left lower limb (disorder)
gpes_qof_can	QOF definition	1081751000119100	Primary sarcoma of right lower limb (disorder)
gpes_qof_can	QOF definition	1081781000119100	Primary seminoma of left testis (disorder)
gpes_qof_can	QOF definition	1081811000119100	Primary seminoma of right testis (disorder)
gpes_qof_can	QOF definition	1082071000119100	Primary squamous cell carcinoma of left ear (disorder)
gpes_qof_can	QOF definition	1082281000119100	Transitional cell carcinoma of left renal pelvis (disorder)
gpes_qof_can	QOF definition	1082291000119100	Transitional cell carcinoma of left ureter (disorder)
gpes_qof_can	QOF definition	1082301000119100	Transitional cell carcinoma of right renal pelvis (disorder)
gpes_qof_can	QOF definition	1082311000119100	Transitional cell carcinoma of right ureter (disorder)
gpes_qof_can	QOF definition	1082321000119100	Nephroblastoma of left kidney (disorder)
gpes_qof_can	QOF definition	1082331000119100	Nephroblastoma of right kidney (disorder)
gpes_qof_can	QOF definition	1082601000112100	Secondary malignant neoplasm of viscera (disorder)
gpes_qof_can	QOF definition	1082701000112100	Locally advanced breast cancer (disorder)
gpes_qof_can	QOF definition	1082901000112100	Primary malignant neoplasm of breast with axillary lymph node invasion (disorder)
gpes_qof_can	QOF definition	108521000119103	History of reticulosarcoma (situation)
gpes_qof_can	QOF definition	1090081000000100	Secondary malignant neoplasm of paratracheal lymph nodes (disorder)
gpes_qof_can	QOF definition	1090091000000100	Secondary malignant neoplasm of internal mammary lymph nodes (disorder)
gpes_qof_can	QOF definition	1090101000000100	Secondary malignant neoplasm of supratrochlear lymph nodes (disorder)
gpes_qof_can	QOF definition	1090121000000100	Secondary malignant neoplasm of deep cervical lymph nodes (disorder)
gpes_qof_can	QOF definition	1090131000000100	Secondary malignant neoplasm of anterior cervical lymph nodes (disorder)
gpes_qof_can	QOF definition	1090141000000100	Secondary malignant neoplasm of superficial cervical lymph nodes (disorder)
gpes_qof_can	QOF definition	1090151000000100	Secondary malignant neoplasm of mastoid lymph nodes (disorder)
gpes_qof_can	QOF definition	1090161000000100	Secondary malignant neoplasm of diaphragmatic lymph nodes (disorder)
gpes_qof_can	QOF definition	1090171000000100	Secondary malignant neoplasm of sacral lymph nodes (disorder)
gpes_qof_can	QOF definition	1090181000000100	Secondary malignant neoplasm of inferior epigastric lymph nodes (disorder)
gpes_qof_can	QOF definition	1090191000000100	Secondary malignant neoplasm of coeliac lymph nodes (disorder)
gpes_qof_can	QOF definition	1090201000000100	Secondary malignant neoplasm of deep inguinal lymph nodes (disorder)
gpes_qof_can	QOF definition	1090211000000100	Secondary malignant neoplasm of circumflex iliac lymph nodes (disorder)
gpes_qof_can	QOF definition	1090221000000100	Secondary malignant neoplasm of internal iliac lymph nodes (disorder)
gpes_qof_can	QOF definition	1090231000000100	Malignant neoplasm of respiratory tract (disorder)
gpes_qof_can	QOF definition	1090241000000100	Angioimmunoblastic T-cell lymphoma with dysproteinaemia (disorder)
gpes_qof_can	QOF definition	1090251000000100	Malignant neoplasm of nose (disorder)
gpes_qof_can	QOF definition	1090261000000100	Malignant neoplasm of descended testis (disorder)
gpes_qof_can	QOF definition	1090271000000100	Malignant neoplasm of ventral surface of tongue (disorder)
gpes_qof_can	QOF definition	1090281000000100	Malignant neoplasm of genital labia (disorder)
gpes_qof_can	QOF definition	1090291000000100	Malignant neoplasm of prepylorus of stomach (disorder)
gpes_qof_can	QOF definition	1090301000000100	Malignant neoplasm of flank (disorder)
gpes_qof_can	QOF definition	1090821000000100	Malignant neoplasm of bone and articular cartilage (disorder)
gpes_qof_can	QOF definition	1090871000000100	Malignant neoplasm of bone and articular cartilage of limb (disorder)
gpes_qof_can	QOF definition	1090881000000100	Malignant neoplasm of bronchus or lung (disorder)
gpes_qof_can	QOF definition	1090891000000100	Malignant neoplasm of connective and soft tissues of trunk (disorder)
gpes_qof_can	QOF definition	1090901000000100	Malignant neoplasm of peripheral nerves of trunk (disorder)
gpes_qof_can	QOF definition	1090921000000100	Malignant neoplasm of jaw (disorder)
gpes_qof_can	QOF definition	1090931000000100	Malignant neoplasm of multiple endocrine glands (disorder)
gpes_qof_can	QOF definition	1090941000000100	Malignant neoplasm of inguinal region (disorder)
gpes_qof_can	QOF definition	1090951000000100	Malignant neoplasm of supraclavicular fossa (disorder)
gpes_qof_can	QOF definition	1090961000000100	Malignant neoplasm of soft tissues of lower limb (disorder)
gpes_qof_can	QOF definition	1090971000000100	Malignant neoplasm of posterior wall of stomach (disorder)
gpes_qof_can	QOF definition	1090981000000100	Malignant neoplasm of anterior wall of stomach (disorder)
gpes_qof_can	QOF definition	1090991000000100	Malignant neoplasm of soft tissues of lower leg (disorder)
gpes_qof_can	QOF definition	1091861000000100	Follicular lymphoma, cutaneous follicle centre (disorder)
gpes_qof_can	QOF definition	1091891000000100	B-cell Hodgkin's lymphoma (disorder)
gpes_qof_can	QOF definition	1091921000000100	B-cell non-Hodgkin's lymphoma (disorder)
gpes_qof_can	QOF definition	109264009	Overlapping malignant neoplasm of skin (disorder)
gpes_qof_can	QOF definition	109267002	Overlapping malignant melanoma of skin (disorder)
gpes_qof_can	QOF definition	1092831000000100	Overlapping malignant neoplasm of mouth (disorder)
gpes_qof_can	QOF definition	109347009	Overlapping malignant neoplasm of bone and articular cartilage (disorder)
gpes_qof_can	QOF definition	109348004	Overlapping malignant neoplasm of bone and articular cartilage of limbs (disorder)
gpes_qof_can	QOF definition	109349007	Overlapping malignant neoplasm of soft tissues (disorder)
gpes_qof_can	QOF definition	109356001	Primary malignant neoplasm of unspecified site (disorder)
gpes_qof_can	QOF definition	109357005	Primary malignant neoplasm of ill-defined site (disorder)
gpes_qof_can	QOF definition	109358000	Overlapping malignant neoplasm of ill-defined site (disorder)
gpes_qof_can	QOF definition	109359008	Primary malignant neoplasm of independent multiple sites (disorder)
gpes_qof_can	QOF definition	109366009	Overlapping malignant neoplasm of accessory sinuses (disorder)
gpes_qof_can	QOF definition	109367000	Overlapping malignant neoplasm of nasopharynx (disorder)
gpes_qof_can	QOF definition	109368005	Overlapping malignant neoplasm of hypopharynx (disorder)
gpes_qof_can	QOF definition	109369002	Overlapping malignant neoplasm of larynx (disorder)
gpes_qof_can	QOF definition	109370001	Primary malignant neoplasm of laryngeal cartilage (disorder)
gpes_qof_can	QOF definition	109371002	Overlapping malignant neoplasm of bronchus and lung (disorder)
gpes_qof_can	QOF definition	109374005	Overlapping malignant neoplasm of mediastinum and pleura (disorder)
gpes_qof_can	QOF definition	109378008	Mesothelioma (malignant, clinical disorder) (disorder)
gpes_qof_can	QOF definition	109383000	Malignant mesothelioma of pericardium (disorder)
gpes_qof_can	QOF definition	109384006	Overlapping malignant neoplasm of heart, mediastinum and pleura (disorder)
gpes_qof_can	QOF definition	109385007	Kaposi's sarcoma (disorder)
gpes_qof_can	QOF definition	109386008	Kaposi's sarcoma of skin (disorder)
gpes_qof_can	QOF definition	109388009	Kaposi's sarcoma of palate (disorder)
gpes_qof_can	QOF definition	109389001	Kaposi's sarcoma of gastrointestinal tract (disorder)
gpes_qof_can	QOF definition	109390005	Kaposi's sarcoma of lung (disorder)
gpes_qof_can	QOF definition	109391009	Kaposi's sarcoma of lymph nodes (disorder)
gpes_qof_can	QOF definition	109392002	Kaposi's sarcoma of multiple organs (disorder)
gpes_qof_can	QOF definition	109821008	Overlapping malignant neoplasm of gastrointestinal tract (disorder)
gpes_qof_can	QOF definition	109822001	Overlapping malignant neoplasm of lip (disorder)
gpes_qof_can	QOF definition	109823006	Overlapping malignant neoplasm of tongue (disorder)
gpes_qof_can	QOF definition	109824000	Overlapping malignant neoplasm of major salivary gland (disorder)
gpes_qof_can	QOF definition	109828002	Primary malignant neoplasm of salivary gland duct (disorder)
gpes_qof_can	QOF definition	109830000	Overlapping malignant neoplasm of floor of mouth (disorder)
gpes_qof_can	QOF definition	109831001	Overlapping malignant neoplasm of palate (disorder)
gpes_qof_can	QOF definition	109832008	Overlapping malignant neoplasm of oropharynx (disorder)
gpes_qof_can	QOF definition	109833003	Overlapping malignant neoplasm of lip, oral cavity and/or pharynx (disorder)
gpes_qof_can	QOF definition	109834009	Primary malignant neoplasm of branchial cleft (disorder)
gpes_qof_can	QOF definition	109835005	Overlapping malignant neoplasm of esophagus (disorder)
gpes_qof_can	QOF definition	109836006	Overlapping malignant neoplasm of stomach (disorder)
gpes_qof_can	QOF definition	109837002	Overlapping malignant neoplasm of small intestine (disorder)
gpes_qof_can	QOF definition	109838007	Overlapping malignant neoplasm of colon (disorder)
gpes_qof_can	QOF definition	109839004	Overlapping malignant neoplasm of rectum, anus and anal canal (disorder)
gpes_qof_can	QOF definition	109840002	Primary malignant neoplasm of cloacogenic zone (disorder)
gpes_qof_can	QOF definition	109841003	Liver cell carcinoma (disorder)
gpes_qof_can	QOF definition	109842005	Intrahepatic bile duct carcinoma (disorder)
gpes_qof_can	QOF definition	109843000	Hepatoblastoma (disorder)
gpes_qof_can	QOF definition	109844006	Angiosarcoma of liver (disorder)
gpes_qof_can	QOF definition	109847004	Overlapping malignant neoplasm of biliary tract (disorder)
gpes_qof_can	QOF definition	109848009	Overlapping malignant neoplasm of pancreas (disorder)
gpes_qof_can	QOF definition	109851002	Overlapping malignant neoplasm of retroperitoneum and peritoneum (disorder)
gpes_qof_can	QOF definition	109853004	Malignant mesothelioma of peritoneum (disorder)
gpes_qof_can	QOF definition	109854005	Malignant mesothelioma of parietal peritoneum (disorder)
gpes_qof_can	QOF definition	109855006	Malignant mesothelioma of pelvic peritoneum (disorder)
gpes_qof_can	QOF definition	109856007	Malignant mesothelioma of mesentery (disorder)
gpes_qof_can	QOF definition	109858008	Malignant mesothelioma of omentum (disorder)
gpes_qof_can	QOF definition	109870007	Overlapping malignant neoplasm of urinary system (disorder)
gpes_qof_can	QOF definition	109874003	Overlapping malignant neoplasm of male genital organs (disorder)
gpes_qof_can	QOF definition	109875002	Overlapping malignant neoplasm of penis (disorder)
gpes_qof_can	QOF definition	109876001	Primary malignant neoplasm of descended testis (disorder)
gpes_qof_can	QOF definition	109878000	Overlapping malignant neoplasm of female genital organs (disorder)
gpes_qof_can	QOF definition	109879008	Overlapping malignant neoplasm of body of uterus (disorder)
gpes_qof_can	QOF definition	109880006	Overlapping malignant neoplasm of uterine cervix (disorder)
gpes_qof_can	QOF definition	109882003	Primary malignant neoplasm of fundus uteri (disorder)
gpes_qof_can	QOF definition	109885001	Overlapping malignant neoplasm of vulva (disorder)
gpes_qof_can	QOF definition	109886000	Overlapping malignant neoplasm of female breast (disorder)
gpes_qof_can	QOF definition	109887009	Overlapping malignant neoplasm of male breast (disorder)
gpes_qof_can	QOF definition	1098961000119100	History of cancer metastatic to lung (situation)
gpes_qof_can	QOF definition	1098981000119100	Recurrent malignant neoplasm of prostate (disorder)
gpes_qof_can	QOF definition	109911004	Overlapping malignant neoplasm of brain and other parts of the central nervous system (disorder)
gpes_qof_can	QOF definition	109912006	Overlapping malignant neoplasm of brain (disorder)
gpes_qof_can	QOF definition	109915008	Primary malignant neoplasm of meninges (disorder)
gpes_qof_can	QOF definition	109918005	Primary malignant neoplasm of peripheral nerves and peripheral autonomic nervous system (disorder)
gpes_qof_can	QOF definition	109919002	Overlapping malignant neoplasm of peripheral nerves and autonomic nervous system (disorder)
gpes_qof_can	QOF definition	109921007	Primary malignant neoplasm of peripheral nerve of head, face and/or neck (disorder)
gpes_qof_can	QOF definition	109923005	Primary malignant neoplasm of peripheral nerves of head (disorder)
gpes_qof_can	QOF definition	109925003	Primary malignant neoplasm of peripheral nerves of face (disorder)
gpes_qof_can	QOF definition	109927006	Primary malignant neoplasm of peripheral nerves of neck (disorder)
gpes_qof_can	QOF definition	109931000	Primary malignant neoplasm of peripheral nerves of upper limb (disorder)
gpes_qof_can	QOF definition	109933002	Primary malignant neoplasm of peripheral nerves of shoulder (disorder)
gpes_qof_can	QOF definition	109937001	Primary malignant neoplasm of peripheral nerves of lower limb (disorder)
gpes_qof_can	QOF definition	109939003	Primary malignant neoplasm of peripheral nerves of hip (disorder)
gpes_qof_can	QOF definition	109941002	Primary malignant neoplasm of peripheral nerves of thorax (disorder)
gpes_qof_can	QOF definition	109943004	Primary malignant neoplasm of peripheral nerves of abdomen (disorder)
gpes_qof_can	QOF definition	109945006	Primary malignant neoplasm of peripheral nerves of pelvis region (disorder)
gpes_qof_can	QOF definition	109947003	Primary malignant neoplasm of peripheral nerves of trunk (disorder)
gpes_qof_can	QOF definition	109948008	Overlapping malignant neoplasm of eye and adnexa, primary (disorder)
gpes_qof_can	QOF definition	109951001	Overlapping malignant neoplasm of multiple endocrine glands (disorder)
gpes_qof_can	QOF definition	109962001	Diffuse non-Hodgkin's lymphoma (disorder)
gpes_qof_can	QOF definition	109964000	Diffuse non-Hodgkin's lymphoma, undifferentiated (disorder)
gpes_qof_can	QOF definition	109965004	Diffuse non-Hodgkin's lymphoma, lymphoblastic (disorder)
gpes_qof_can	QOF definition	109966003	Diffuse non-Hodgkin's lymphoma, immunoblastic (disorder)
gpes_qof_can	QOF definition	109967007	Diffuse non-Hodgkin's lymphoma, small cleaved cell (disorder)
gpes_qof_can	QOF definition	109968002	Diffuse non-Hodgkin's lymphoma, small cell (disorder)
gpes_qof_can	QOF definition	109969005	Diffuse non-Hodgkin's lymphoma, large cell (disorder)
gpes_qof_can	QOF definition	109970006	Follicular non-Hodgkin's lymphoma, small cleaved cell (disorder)
gpes_qof_can	QOF definition	109971005	Follicular non-Hodgkin's lymphoma, mixed small cleaved cell and large cell (disorder)
gpes_qof_can	QOF definition	109972003	Follicular non-Hodgkin's lymphoma, large cell (disorder)
gpes_qof_can	QOF definition	109975001	T-zone lymphoma (disorder)
gpes_qof_can	QOF definition	109976000	Lymphoepithelioid lymphoma (disorder)
gpes_qof_can	QOF definition	109977009	Peripheral T-cell lymphoma (disorder)
gpes_qof_can	QOF definition	109978004	T-cell lymphoma (disorder)
gpes_qof_can	QOF definition	109979007	B-cell lymphoma (disorder)
gpes_qof_can	QOF definition	109980005	Malignant immunoproliferative disease (disorder)
gpes_qof_can	QOF definition	109982002	Alpha heavy chain disease (disorder)
gpes_qof_can	QOF definition	109984001	Gamma heavy chain disease (disorder)
gpes_qof_can	QOF definition	109985000	Immunoproliferative small intestinal disease (disorder)
gpes_qof_can	QOF definition	109988003	Histiocytic sarcoma (disorder)
gpes_qof_can	QOF definition	109989006	Multiple myeloma (disorder)
gpes_qof_can	QOF definition	109991003	Acute myelofibrosis (disorder)
gpes_qof_can	QOF definition	109992005	Polycythemia vera (disorder)
gpes_qof_can	QOF definition	109993000	Chronic myeloproliferative disorder (clinical) (disorder)
gpes_qof_can	QOF definition	109994006	Essential thrombocythemia (disorder)
gpes_qof_can	QOF definition	109995007	Myelodysplastic syndrome (disorder)
gpes_qof_can	QOF definition	109996008	Myelodysplastic syndrome: Refractory anemia, without ringed sideroblasts, without excess blasts (disorder)
gpes_qof_can	QOF definition	109998009	Refractory anemia with ringed sideroblasts (disorder)
gpes_qof_can	QOF definition	110000005	Refractory anemia with excess blasts in transformation (disorder)
gpes_qof_can	QOF definition	110002002	Mast cell leukemia (disorder)
gpes_qof_can	QOF definition	110004001	Acute promyelocytic leukemia, FAB M3 (disorder)
gpes_qof_can	QOF definition	110005000	Acute myelomonocytic leukemia, FAB M4 (disorder)
gpes_qof_can	QOF definition	110006004	Prolymphocytic leukemia (disorder)
gpes_qof_can	QOF definition	110007008	Adult T-cell leukemia/lymphoma (disorder)
gpes_qof_can	QOF definition	110013004	Overlapping malignant neoplasm of tonsil (disorder)
gpes_qof_can	QOF definition	1.10105e+16	Small cell carcinoma (disorder)
gpes_qof_can	QOF definition	11471000224106	Diffuse intrinsic pontine glioma (disorder)
gpes_qof_can	QOF definition	116381000119105	Ganglioneuroblastoma (disorder)
gpes_qof_can	QOF definition	116691000119101	Marginal zone lymphoma of spleen (disorder)
gpes_qof_can	QOF definition	116811000119106	Non-Hodgkin lymphoma of central nervous system metastatic to lymph node of lower limb (disorder)
gpes_qof_can	QOF definition	116821000119104	Non-Hodgkin lymphoma of central nervous system metastatic to lymph node of upper limb (disorder)
gpes_qof_can	QOF definition	116841000119105	Marginal zone lymphoma of lymph nodes of multiple sites (disorder)
gpes_qof_can	QOF definition	116871000119103	Mantle cell lymphoma of lymph nodes of multiple sites (disorder)
gpes_qof_can	QOF definition	117211000119105	Peripheral T-cell lymphoma of lymph nodes of multiple sites (disorder)
gpes_qof_can	QOF definition	118599009	Hodgkin's disease (disorder)
gpes_qof_can	QOF definition	118600007	Malignant lymphoma (disorder)
gpes_qof_can	QOF definition	118601006	Non-Hodgkin's lymphoma (disorder)
gpes_qof_can	QOF definition	118602004	Hodgkin's granuloma (disorder)
gpes_qof_can	QOF definition	118605002	Hodgkin lymphoma, nodular lymphocyte predominance (disorder)
gpes_qof_can	QOF definition	118606001	Hodgkin's sarcoma (disorder)
gpes_qof_can	QOF definition	118607005	Hodgkin lymphoma, lymphocyte-rich (disorder)
gpes_qof_can	QOF definition	118608000	Hodgkin's disease, nodular sclerosis (disorder)
gpes_qof_can	QOF definition	118609008	Hodgkin's disease, mixed cellularity (disorder)
gpes_qof_can	QOF definition	118610003	Hodgkin's disease, lymphocytic depletion (disorder)
gpes_qof_can	QOF definition	118611004	Sézary's disease (disorder)
gpes_qof_can	QOF definition	118612006	Malignant histiocytosis (disorder)
gpes_qof_can	QOF definition	118613001	Leukemic reticuloendotheliosis
gpes_qof_can	QOF definition	118614007	Langerhans cell histiocytosis, disseminated (disorder)
gpes_qof_can	QOF definition	118615008	Malignant mast cell tumor (disorder)
gpes_qof_can	QOF definition	118617000	Burkitt's lymphoma (disorder)
gpes_qof_can	QOF definition	118618005	Mycosis fungoides (disorder)
gpes_qof_can	QOF definition	120481000119109	History of multiple myeloma (situation)
gpes_qof_can	QOF definition	1.2241e+16	Squamous cell carcinoma of left lung (disorder)
gpes_qof_can	QOF definition	1.2241e+16	Squamous cell carcinoma of right lung (disorder)
gpes_qof_can	QOF definition	1.22466e+16	Secondary malignant neoplasm of bilateral adrenal glands (disorder)
gpes_qof_can	QOF definition	122571000119106	History of malignant cutaneous T-cell lymphoma (situation)
gpes_qof_can	QOF definition	12281000132104	Relapsing AML (acute myeloid leukemia)
gpes_qof_can	QOF definition	12291000132102	Refractory acute myelocytic leukemia
gpes_qof_can	QOF definition	12301000132103	Acute lymphoid leukemia relapse (disorder)
gpes_qof_can	QOF definition	12311000132101	Refractory acute lymphoid leukemia (disorder)
gpes_qof_can	QOF definition	123313007	Alpha heavy chain disease, enteric form (disorder)
gpes_qof_can	QOF definition	123631000119103	Malignant poorly differentiated neuroendocrine carcinoma (disorder)
gpes_qof_can	QOF definition	123842006	Endocervical adenocarcinoma (disorder)
gpes_qof_can	QOF definition	123845008	Adenocarcinoma of endometrium (disorder)
gpes_qof_can	QOF definition	127066000	Familial polycythemia vera (disorder)
gpes_qof_can	QOF definition	127070008	Malignant histiocytic disorder (disorder)
gpes_qof_can	QOF definition	127220001	Malignant lymphoma of lymph nodes (disorder)
gpes_qof_can	QOF definition	127225006	Chronic myelomonocytic leukemia (disorder)
gpes_qof_can	QOF definition	128041000119107	Primary adenocarcinoma of distal third of esophagus (disorder)
gpes_qof_can	QOF definition	128462008	Secondary malignant neoplastic disease (disorder)
gpes_qof_can	QOF definition	128465005	Secondary malignant neoplasm of articular cartilage (disorder)
gpes_qof_can	QOF definition	128466006	Primary malignant neoplasm of articular cartilage (disorder)
gpes_qof_can	QOF definition	128874001	Cutaneous CD30+ lymphoproliferative disorder (disorder)
gpes_qof_can	QOF definition	128875000	Primary cutaneous CD30 antigen positive large T-cell lymphoma (disorder)
gpes_qof_can	QOF definition	129000002	Langerhans cell histiocytosis, unifocal (disorder)
gpes_qof_can	QOF definition	13048006	Orbital lymphoma (disorder)
gpes_qof_can	QOF definition	1.33514e+16	Secondary malignant neoplasm of lymph nodes of neck from thyroid (disorder)
gpes_qof_can	QOF definition	133531000119104	Malignant neuroendocrine tumor (disorder)
gpes_qof_can	QOF definition	133751000119102	Lymphoma of colon (disorder)
gpes_qof_can	QOF definition	133841000119105	Merkel cell carcinoma of face (disorder)
gpes_qof_can	QOF definition	133871000119103	Merkel cell carcinoma of upper limb (disorder)
gpes_qof_can	QOF definition	133881000119100	Merkel cell carcinoma of lower limb (disorder)
gpes_qof_can	QOF definition	134312002	Odontogenic ghost cell carcinoma (disorder)
gpes_qof_can	QOF definition	134421000	Pathological fracture due to metastatic bone disease (disorder)
gpes_qof_can	QOF definition	145831000119103	Primary malignant germ cell neoplasm (disorder)
gpes_qof_can	QOF definition	147101000119108	Primary malignant astrocytoma of central nervous system (disorder)
gpes_qof_can	QOF definition	147131000119101	Glioblastoma multiforme of central nervous system (disorder)
gpes_qof_can	QOF definition	148911000119107	Primary malignant neoplasm of abdomen (disorder)
gpes_qof_can	QOF definition	152451000119104	History of lymphosarcoma (situation)
gpes_qof_can	QOF definition	152861000119104	History of myeloid leukemia (situation)
gpes_qof_can	QOF definition	1.56357e+16	Primary malignant neoplasm of both ovaries (disorder)
gpes_qof_can	QOF definition	1.56358e+16	Primary malignant neoplasm of bilateral female breasts (disorder)
gpes_qof_can	QOF definition	1.59562e+16	Secondary adenocarcinoma of bilateral lungs (disorder)
gpes_qof_can	QOF definition	1.59563e+16	Adenocarcinoma of left lung (disorder)
gpes_qof_can	QOF definition	1.59564e+16	Adenocarcinoma of right lung (disorder)
gpes_qof_can	QOF definition	1.59591e+16	Transitional cell carcinoma of left kidney (disorder)
gpes_qof_can	QOF definition	1.59591e+16	Transitional cell carcinoma of right kidney (disorder)
gpes_qof_can	QOF definition	161436008	History of leukemia
gpes_qof_can	QOF definition	1.62606e+16	Secondary malignant neoplasm of lymph node from neoplasm of female breast (disorder)
gpes_qof_can	QOF definition	16341002	Parapsoriasis lichenoides (disorder)
gpes_qof_can	QOF definition	1651000119109	Primary adenocarcinoma of pancreas (disorder)
gpes_qof_can	QOF definition	1661000119106	Metastasis to lung from adenocarcinoma (disorder)
gpes_qof_can	QOF definition	1671000119100	Metastasis to lymph node from squamous cell carcinoma (disorder)
gpes_qof_can	QOF definition	1681000119102	Metastasis to lymph node from adenocarcinoma (disorder)
gpes_qof_can	QOF definition	1691000119104	Metastasis to liver from adenocarcinoma (disorder)
gpes_qof_can	QOF definition	1701000119104	Primary adenocarcinoma of colon (disorder)
gpes_qof_can	QOF definition	18121000119104	Primary squamous cell carcinoma of palatine tonsil (disorder)
gpes_qof_can	QOF definition	184741000119107	Primary adenocarcinoma of anus (disorder)
gpes_qof_can	QOF definition	184781000119102	Primary adenocarcinoma of cervix uteri (disorder)
gpes_qof_can	QOF definition	184871000119108	Primary adenocarcinoma of pelvis (disorder)
gpes_qof_can	QOF definition	184881000119106	Primary adenocarcinoma of rectosigmoid junction (disorder)
gpes_qof_can	QOF definition	184891000119109	Primary adenocarcinoma of small intestine (disorder)
gpes_qof_can	QOF definition	187601000	Malignant neoplasm of upper lip, lipstick area (disorder)
gpes_qof_can	QOF definition	187604008	Malignant neoplasm of lower lip, external (disorder)
gpes_qof_can	QOF definition	187606005	Malignant tumor of upper labial mucosa (disorder)
gpes_qof_can	QOF definition	187608006	Malignant tumor of frenum of upper lip (disorder)
gpes_qof_can	QOF definition	187613005	Malignant neoplasm of lower lip, buccal aspect (disorder)
gpes_qof_can	QOF definition	187614004	Malignant tumor of frenum of lower lip (disorder)
gpes_qof_can	QOF definition	187622006	Malignant tumor of labial mucosa (disorder)
gpes_qof_can	QOF definition	187624007	Malignant neoplasm of overlapping lesion of lip (disorder)
gpes_qof_can	QOF definition	187631006	Malignant neoplasm of base of tongue dorsal surface (disorder)
gpes_qof_can	QOF definition	187633009	Malignant neoplasm of dorsal surface of tongue (disorder)
gpes_qof_can	QOF definition	187634003	Malignant tumor of anterior two-thirds of tongue - dorsal surface (disorder)
gpes_qof_can	QOF definition	187635002	Malignant neoplasm of midline of tongue (disorder)
gpes_qof_can	QOF definition	187637005	Malignant neoplasm of tongue, tip and lateral border (disorder)
gpes_qof_can	QOF definition	187640005	Malignant tumor of anterior two-thirds of tongue - ventral surface (disorder)
gpes_qof_can	QOF definition	187641009	Malignant tumor of frenum linguae (disorder)
gpes_qof_can	QOF definition	187644001	Malignant tumor of junctional zone of tongue (disorder)
gpes_qof_can	QOF definition	187652003	Malignant tumor of anterior floor of mouth (disorder)
gpes_qof_can	QOF definition	187653008	Malignant tumor of lateral floor of mouth (disorder)
gpes_qof_can	QOF definition	187658004	Malignant tumor of vestibule of mouth (disorder)
gpes_qof_can	QOF definition	187659007	Malignant tumor of upper buccal sulcus (disorder)
gpes_qof_can	QOF definition	187660002	Malignant tumor of lower buccal sulcus (disorder)
gpes_qof_can	QOF definition	187661003	Malignant tumor of upper labial sulcus (disorder)
gpes_qof_can	QOF definition	187662005	Malignant tumor of lower labial sulcus (disorder)
gpes_qof_can	QOF definition	187666008	Malignant neoplasm of junction of hard and soft palate (disorder)
gpes_qof_can	QOF definition	187675005	Malignant tumor of tonsillar pillar (disorder)
gpes_qof_can	QOF definition	187681002	Malignant neoplasm of anterior epiglottis (disorder)
gpes_qof_can	QOF definition	187682009	Malignant neoplasm of epiglottis, free border (disorder)
gpes_qof_can	QOF definition	187683004	Malignant neoplasm of glossoepiglottic fold (disorder)
gpes_qof_can	QOF definition	187685006	Malignant neoplasm of junctional region of epiglottis (disorder)
gpes_qof_can	QOF definition	187688008	Malignant tumor of posterior wall of oropharynx (disorder)
gpes_qof_can	QOF definition	187692001	Malignant tumor of nasopharynx (disorder)
gpes_qof_can	QOF definition	187693006	Malignant tumor of posterior wall of nasopharynx (disorder)
gpes_qof_can	QOF definition	187694000	Malignant tumor of adenoid (disorder)
gpes_qof_can	QOF definition	187697007	Malignant tumor of pharyngeal recess (disorder)
gpes_qof_can	QOF definition	187698002	Malignant tumor of opening of auditory tube (disorder)
gpes_qof_can	QOF definition	187700006	Malignant tumor of anterior wall of nasopharynx (disorder)
gpes_qof_can	QOF definition	187701005	Malignant tumor of nasopharyngeal soft palate surface
gpes_qof_can	QOF definition	187702003	Malignant tumor of nasopharyngeal soft palate surface (disorder)
gpes_qof_can	QOF definition	187708004	Malignant tumor aryepiglottic fold - hypopharyngeal aspect (disorder)
gpes_qof_can	QOF definition	187709007	Malignant neoplasm of posterior pharynx (disorder)
gpes_qof_can	QOF definition	187716008	Malignant tumor of Waldeyer ring
gpes_qof_can	QOF definition	187722004	Malignant tumor of cervical part of esophagus (disorder)
gpes_qof_can	QOF definition	187723009	Malignant tumor of thoracic part of esophagus (disorder)
gpes_qof_can	QOF definition	187724003	Malignant tumor of abdominal part of esophagus (disorder)
gpes_qof_can	QOF definition	187725002	Malignant tumor of upper third of esophagus (disorder)
gpes_qof_can	QOF definition	187726001	Malignant tumor of middle third of esophagus (disorder)
gpes_qof_can	QOF definition	187727005	Malignant tumor of lower third of esophagus (disorder)
gpes_qof_can	QOF definition	187732006	Malignant tumor of cardia (disorder)
gpes_qof_can	QOF definition	187733001	Malignant neoplasm of cardiac orifice of stomach (disorder)
gpes_qof_can	QOF definition	187734007	Malignant neoplasm of cardioesophageal junction of stomach (disorder)
gpes_qof_can	QOF definition	187736009	Malignant tumor of pylorus (disorder)
gpes_qof_can	QOF definition	187738005	Malignant neoplasm of pyloric canal of stomach (disorder)
gpes_qof_can	QOF definition	187740000	Malignant tumor of pyloric antrum (disorder)
gpes_qof_can	QOF definition	187741001	Malignant tumor of fundus of stomach (disorder)
gpes_qof_can	QOF definition	187742008	Malignant tumor of body of stomach (disorder)
gpes_qof_can	QOF definition	187752007	Malignant tumor of Meckel diverticulum
gpes_qof_can	QOF definition	187757001	Malignant neoplasm, overlapping lesion of colon (disorder)
gpes_qof_can	QOF definition	187760008	Malignant neoplasm of rectum, rectosigmoid junction and anus (disorder)
gpes_qof_can	QOF definition	187767006	Malignant neoplasm of liver and intrahepatic bile ducts (disorder)
gpes_qof_can	QOF definition	187769009	Primary carcinoma of liver (disorder)
gpes_qof_can	QOF definition	187773007	Malignant neoplasm of interlobular bile ducts (disorder)
gpes_qof_can	QOF definition	187776004	Malignant neoplasm of intrahepatic canaliculi (disorder)
gpes_qof_can	QOF definition	187777008	Malignant neoplasm of intrahepatic gall duct (disorder)
gpes_qof_can	QOF definition	187784000	Malignant neoplasm of hepatic duct (disorder)
gpes_qof_can	QOF definition	187786003	Malignant neoplasm of sphincter of Oddi (disorder)
gpes_qof_can	QOF definition	187791002	Malignant tumor of body of pancreas (disorder)
gpes_qof_can	QOF definition	187792009	Malignant tumor of tail of pancreas (disorder)
gpes_qof_can	QOF definition	187793004	Malignant tumor of pancreatic duct (disorder)
gpes_qof_can	QOF definition	187794005	Malignant tumor of Islets of Langerhans (disorder)
gpes_qof_can	QOF definition	187798008	Malignant neoplasm of ectopic pancreatic tissue (disorder)
gpes_qof_can	QOF definition	187801002	Malignant tumor of peritoneum and retroperitoneum (disorder)
gpes_qof_can	QOF definition	187803004	Malignant neoplasm of perinephric tissue (disorder)
gpes_qof_can	QOF definition	187804005	Malignant neoplasm of retrocecal tissue (disorder)
gpes_qof_can	QOF definition	187807003	Overlapping malignant lesion of retroperitoneum and peritoneum (disorder)
gpes_qof_can	QOF definition	187808008	Malignant neoplasm of specified parts of peritoneum (disorder)
gpes_qof_can	QOF definition	187809000	Malignant neoplasm of mesocolon (disorder)
gpes_qof_can	QOF definition	187810005	Malignant neoplasm of mesocecum (disorder)
gpes_qof_can	QOF definition	187811009	Malignant neoplasm of mesorectum (disorder)
gpes_qof_can	QOF definition	187814001	Malignant neoplasm of the pouch of Douglas (disorder)
gpes_qof_can	QOF definition	187821001	Angiosarcoma of spleen (disorder)
gpes_qof_can	QOF definition	187822008	Fibrosarcoma of spleen (disorder)
[truncated: 4,341 more rows]
